# Supplementary material for: Model of the Distribution of Diastolic Left Ventricular Posterior Wall Thickness in Healthy Adults and Its Impact on the Behavior of a String of Virtual Cardiomyocytes
Source: J Cardiovasc Transl Res. 2014 Mar 28;7(5):507–17. doi: 10.1007/s12265-014-9558-4 (PMC4098050; doi:10.1007/s12265-014-9558-4)
Supplement: Supplementary file 1 — (XLSX 478 kb) [file 12265_2014_9558_MOESM1_ESM.xlsx]

## Sheet: Model 1 - Polish
			Intermediate calculations			Random sample
Sex	0		g(mu)	-0.748		7.35197		Percentile
Age	20		g(phi)	2.096		7.34979		0	6.01905
			mu	0.321257		7.42516		5	6.48012
			phi	8.13357		6.3204		25	7.01653
						6.49487		50	7.50998
			alpha	2.61297		7.89894		75	8.12577
			beta	5.5206		6.96245		95	9.04194
Submodel	Predictor	Point estimate				6.74883		100	10.3463
Mean submodel	Intercept	-1.428				8.262
	Age	0.034				6.6959
	Sex	2.169				7.55047
	Age and Sex interaction	-0.029				9.47897
Precision submodel	Intercept	2.696				7.32864
	Age	-0.03				7.23727
	Sex	-1.382				7.16976
	Age and Sex interaction	0.032				7.13083
						7.11885
						7.49111
						7.50674
						7.14166
						6.5175
						7.99355
						6.9447
						8.05053
						8.02526
						7.18186
						7.17291
						7.39879
						6.63467
						6.88168
						8.1486
						8.40012
						8.35876
						7.2956
						7.5945
						6.69869
						6.98038
						7.45205
						8.15578
						7.68092
						6.32648
						7.92906
						8.12931
						7.82111
						6.64766
						7.29723
						7.85537
						7.11213
						8.58318
						7.76797
						8.70652
						7.23416
						6.86963
						7.37512
						8.03375
						6.46674
						8.64446
						7.50558
						7.06085
						8.64465
						7.29135
						7.64011
						7.49813
						7.53912
						7.74055
						7.71742
						7.52895
						7.52325
						7.99423
						8.05188
						7.09465
						7.53109
						7.90179
						7.61477
						7.66427
						7.52804
						6.59081
						6.84352
						8.51129
						8.27912
						7.45906
						8.40011
						8.27209
						7.32679
						9.52347
						7.99693
						6.23819
						8.55045
						7.45295
						6.75983
						8.07693
						6.99553
						8.98548
						8.38309
						6.42727
						7.43875
						9.69708
						7.43942
						8.12224
						6.33952
						8.58443
						8.85923
						8.30597
						6.62971
						6.60595
						9.04163
						7.20396
						8.77614
						6.94361
						6.68323
						8.32688
						7.81525
						6.90299
						8.2778
						6.46436
						6.97113
						7.76487
						7.61708
						7.25051
						6.68623
						6.60727
						6.91728
						7.87024
						8.74456
						6.44823
						7.55711
						7.12826
						6.74842
						7.57293
						7.48977
						7.12664
						7.6565
						7.47433
						6.4374
						6.78373
						7.25854
						7.30401
						8.55489
						7.23172
						8.42526
						8.94096
						7.03549
						7.93896
						7.56685
						7.80699
						7.75081
						6.40094
						8.9748
						7.00081
						7.84714
						6.4075
						8.4628
						8.821
						7.48721
						9.13301
						7.22264
						7.64599
						7.38645
						6.47046
						8.62455
						6.12424
						7.10294
						9.11576
						8.94718
						7.43298
						7.75393
						6.50071
						7.51363
						7.22196
						6.51446
						7.57192
						7.30804
						7.11052
						7.43466
						8.3331
						6.54783
						7.2574
						7.72126
						7.78415
						7.49413
						8.14529
						7.10258
						7.60235
						7.51413
						6.5598
						6.84334
						7.50705
						7.35894
						8.01991
						7.21821
						6.71526
						9.04089
						6.22418
						6.57101
						6.50625
						6.99242
						8.0437
						7.92935
						7.13407
						6.90775
						6.69485
						7.37734
						7.44988
						6.78648
						7.62729
						6.77507
						6.45033
						7.50859
						7.99304
						7.83949
						7.91536
						6.87424
						8.99469
						7.75388
						8.1969
						6.8375
						7.92804
						8.70467
						7.7494
						7.03947
						8.18244
						9.01729
						8.02487
						7.04576
						8.02515
						6.53236
						7.29312
						8.30149
						9.29652
						7.8734
						8.77311
						7.75545
						6.87745
						6.80653
						8.53508
						6.75068
						8.30563
						7.07882
						7.138
						7.58215
						8.42364
						7.89064
						7.22829
						7.73782
						7.42
						7.22154
						6.79691
						7.66665
						8.52473
						9.83908
						8.02672
						8.19593
						7.76085
						9.87926
						7.73651
						6.67207
						9.19418
						6.50287
						7.40301
						7.99535
						6.64805
						6.64668
						6.50146
						8.01987
						7.78813
						7.70143
						6.93975
						7.0431
						6.97371
						8.06009
						8.54848
						8.38016
						9.4523
						7.52165
						7.38093
						8.81127
						9.83569
						6.05045
						7.57736
						8.86079
						9.75734
						7.97925
						7.6567
						7.18387
						8.56502
						6.98956
						7.64228
						6.37131
						9.20507
						7.74526
						6.38074
						6.75331
						8.07972
						8.22258
						7.16139
						7.43485
						7.32326
						8.1596
						8.76808
						8.71303
						6.94859
						7.0186
						7.60747
						8.67106
						7.64106
						6.32148
						8.27711
						7.94746
						9.64047
						7.78009
						7.17718
						6.77459
						8.57945
						8.3197
						6.97613
						7.13168
						7.92048
						7.16979
						8.20841
						8.65315
						7.11292
						8.02915
						7.39739
						6.35317
						6.40601
						7.60668
						7.36386
						8.79223
						8.92212
						7.25783
						6.53702
						7.79914
						8.35187
						7.80461
						7.35557
						8.21992
						7.54951
						6.93502
						6.87557
						7.61137
						7.88917
						6.67729
						8.1554
						7.97303
						7.50455
						6.61227
						7.51335
						7.19459
						6.82177
						7.33537
						8.1243
						7.02509
						6.86548
						6.58141
						7.95815
						7.4317
						7.40085
						7.34195
						6.8723
						7.02893
						8.40488
						6.97901
						6.59172
						8.21066
						6.69267
						6.7452
						7.60427
						8.55094
						7.42274
						7.08409
						8.56711
						6.86232
						8.78578
						7.91274
						8.76638
						7.21281
						7.34205
						6.54411
						6.27882
						7.86101
						7.09906
						8.90328
						6.4772
						7.17986
						8.63651
						6.7222
						8.25853
						6.71798
						8.21574
						7.29134
						7.08588
						6.14707
						8.22771
						7.83593
						8.319
						9.73176
						7.01568
						7.74108
						9.10014
						6.29485
						7.65043
						8.76292
						8.04605
						7.28486
						6.56439
						6.40361
						7.67824
						6.8815
						7.98421
						7.62819
						7.17256
						6.87288
						8.53962
						7.79932
						6.3385
						7.61596
						7.92704
						8.62697
						7.51911
						6.83079
						7.69871
						8.08662
						8.4502
						7.4431
						8.75585
						7.88039
						8.10398
						7.73123
						7.30196
						8.3592
						7.47106
						6.92639
						8.79917
						8.49765
						6.61497
						7.12054
						6.8693
						9.56375
						7.47402
						8.21457
						7.71905
						6.52475
						7.49374
						7.17617
						6.58267
						8.43028
						7.48073
						7.76176
						7.04486
						8.37228
						7.25189
						6.13558
						7.19591
						7.69561
						8.75399
						6.69597
						9.46592
						6.69544
						7.72543
						7.47225
						6.65274
						6.83208
						7.91957
						6.96198
						8.54065
						7.15604
						7.34439
						8.66522
						8.18168
						9.12555
						6.83756
						8.26257
						6.21348
						7.77056
						7.72086
						8.04337
						6.92315
						8.85536
						9.04713
						6.36365
						6.81046
						7.49171
						6.97328
						8.34422
						7.23918
						7.53617
						6.57795
						7.90341
						7.98731
						6.59146
						6.81608
						7.81273
						6.27258
						7.71599
						9.80789
						7.61873
						7.26873
						7.21636
						7.19264
						7.41815
						6.51849
						8.04426
						7.81164
						7.41245
						9.72404
						8.29577
						9.54945
						7.67204
						6.85432
						6.32403
						6.35137
						6.85777
						6.9403
						7.46623
						7.676
						7.6252
						6.76199
						7.47908
						7.59429
						6.73618
						7.47225
						6.89067
						7.3385
						8.06487
						9.06174
						8.77418
						9.0715
						8.27863
						6.88816
						7.63474
						8.00242
						8.24834
						7.10637
						8.01075
						7.69842
						8.14185
						7.07609
						7.37223
						7.21608
						6.81706
						6.78525
						6.92009
						6.34768
						6.9413
						8.02054
						7.68643
						7.02912
						8.14852
						7.33042
						8.04169
						8.01825
						6.90283
						6.92444
						8.21113
						7.2226
						8.05049
						6.73631
						7.49235
						7.33652
						7.58169
						8.19616
						7.4512
						8.13081
						7.63017
						8.01686
						6.74027
						7.96802
						7.69745
						6.81538
						6.52429
						6.51569
						8.25431
						7.46115
						8.37419
						6.78817
						7.1996
						9.62323
						6.43149
						8.5456
						7.21222
						6.53776
						8.61902
						7.24415
						7.50869
						7.23736
						7.99272
						7.61543
						7.52015
						6.57848
						8.56665
						8.24436
						9.26495
						9.01539
						8.11745
						6.34067
						9.21255
						7.75252
						9.42841
						7.31083
						6.48967
						7.96513
						6.89868
						6.8548
						7.68941
						7.1568
						7.3759
						6.88653
						8.14666
						7.04893
						8.43521
						8.73724
						7.11051
						9.18509
						8.61866
						6.24044
						7.89063
						7.27194
						6.91088
						8.05294
						7.52619
						7.21119
						6.64201
						7.24985
						7.52282
						8.22484
						7.4434
						6.86431
						7.32724
						8.6776
						8.0375
						6.94119
						7.03744
						9.24505
						7.93422
						6.61701
						8.13952
						7.70156
						7.63643
						7.76462
						7.2586
						6.84843
						6.81877
						6.32635
						6.13523
						8.40408
						9.50541
						8.27006
						7.11487
						7.16028
						7.60729
						8.06524
						6.70943
						8.41462
						8.97491
						8.53623
						7.67976
						7.30585
						6.76623
						6.83735
						7.27229
						8.33295
						7.54314
						6.39935
						6.6883
						6.95557
						8.58571
						7.25556
						9.09776
						7.5925
						7.36892
						7.59621
						7.3864
						8.48256
						6.89297
						8.17955
						8.06352
						6.95176
						6.6508
						9.36218
						7.09383
						8.2973
						7.22537
						6.80694
						7.74324
						7.08765
						7.14416
						7.2894
						6.46396
						7.59801
						7.66875
						6.77301
						7.65627
						6.62324
						8.42196
						8.8085
						8.40429
						7.35063
						6.71974
						7.66317
						8.16172
						8.73914
						7.96304
						9.32436
						6.91895
						6.63011
						7.74244
						8.5394
						7.4443
						8.03395
						6.58375
						6.83984
						8.92776
						7.45781
						8.11642
						9.18108
						6.56311
						8.22737
						7.53301
						6.4815
						8.26155
						7.51696
						7.51941
						8.39738
						6.82709
						6.9925
						8.24065
						8.18629
						6.59699
						8.55584
						6.81348
						7.22713
						7.03859
						8.85581
						6.85093
						8.10578
						8.01089
						7.47282
						7.92386
						9.1364
						6.34196
						7.56158
						7.83596
						7.81615
						6.54084
						6.91067
						8.35686
						8.19327
						8.30924
						7.11741
						7.72539
						7.76081
						7.20337
						6.94624
						7.61279
						6.89673
						9.24293
						8.35966
						6.9429
						7.69339
						6.3097
						9.00631
						8.15234
						6.46781
						7.49095
						8.08332
						7.26695
						7.03066
						6.94463
						8.02771
						6.46219
						7.35182
						7.88313
						7.59026
						6.93548
						6.55644
						6.65285
						7.27018
						7.46526
						6.95002
						7.02942
						7.70945
						8.21471
						7.0877
						7.5729
						7.32858
						7.2396
						7.12769
						6.70296
						6.56718
						6.79655
						8.67331
						7.08326
						8.81244
						6.90869
						6.77094
						6.54965
						6.67933
						6.99906
						8.60655
						6.81628
						6.94576
						6.57407
						7.33902
						9.22836
						9.19756
						7.10102
						7.98446
						8.83296
						8.32799
						6.30911
						6.84121
						8.42856
						8.12845
						7.13565
						7.67692
						7.43514
						8.44415
						6.72495
						7.31942
						7.6048
						6.52525
						8.63029
						6.72205
						7.84995
						8.97651
						6.90644
						7.40356
						8.21895
						8.14738
						6.5999
						7.18841
						6.23794
						8.52083
						6.50747
						8.4159
						9.06565
						7.53363
						7.98994
						7.31054
						8.00815
						8.30715
						6.87177
						7.05003
						8.01206
						8.28458
						8.40292
						8.0539
						7.07796
						7.62245
						6.11303
						6.20775
						7.53855
						7.83281
						7.83829
						8.0486
						8.43558
						6.59568
						8.60732
						7.4996
						8.27653
						7.54909
						7.18875
						7.18799
						7.74969
						8.53335
						6.57728
						7.87955
						6.21785
						6.49786
						6.84769
						7.69937
						8.65949
						7.22225
						7.18768
						7.36355
						6.5305
						7.17978
						8.15387
						7.2005
						8.51626
						9.01785
						8.77188
						8.59572
						7.97628
						7.47692
						8.94892
						8.93336
						7.43784
						8.19704
						6.5452
						9.98943
						6.49489
						7.24491
						7.28108
						7.02943
						8.15349
						7.40833
						7.33446
						7.7125
						8.25787
						7.75844
						6.64519
						7.22146
						7.26197
						8.7787
						8.33552
						7.82068
						7.00217
						8.44799
						7.24237
						7.73108
						6.85434
						9.79504
						8.67081
						8.39669
						7.49663
						8.55247
						7.24847
						7.97582
						7.0222
						6.73871
						7.03788
						8.04424
						6.50447
						7.99772
						7.07432
						8.83119
						7.75317
						7.59749
						6.79333
						6.48886
						7.19627
						8.21506
						6.9986
						7.8394
						8.76545
						7.63678
						8.37198
						8.52183
						7.78061
						7.37332
						7.60259
						8.2292
						7.23939
						7.37103
						7.76271
						8.23314
						6.94671
						6.53453
						7.15078
						7.22415
						7.77148
						7.77081
						7.33875
						8.16608
						7.44138
						7.21228
						6.85652
						8.15047
						8.03447
						6.75536
						6.9646
						8.97617
						7.84089
						7.81659
						7.07942
						8.5099
						8.87319
						9.128
						7.41952
						7.94718
						6.27806
						9.04186
						8.24993
						9.20078
						7.07325
						7.11458
						6.97664
						7.66571
						9.02918
						8.27716
						6.56661
						7.01346
						7.1851
						6.58199
						7.12732
						8.10588
						7.77712
						6.41191
						7.08238
						7.10096
						7.95793
						6.6109
						7.24967
						7.98467
						7.91333
						6.4688
						7.06326
						8.26125
						7.4827
						8.30996
						7.77386
						7.57113
						9.51778
						8.69649
						9.982
						6.79085
						7.36538
						6.94973
						9.76784
						8.72855
						7.81299
						7.94811
						7.54953
						6.69207
						9.08077
						8.18749
						7.35592
						7.59824
						8.12797
						8.81999
						7.08565
						6.27464
						9.47812
						7.81319
						8.0833
						9.29161
						7.09844
						7.76741
						7.87385
						7.97859
						6.37413
						6.36065
						7.13162
						6.4311
						7.0862
						6.93437
						8.37658
						7.17414
						8.1995
						7.46058
						9.01201
						8.08285
						8.86082
						7.83936
						7.87831
						7.99781
						8.93849
						7.71621
						9.2044
						6.37039
						8.64545
						6.19967
						7.32711
						7.63629
						8.49945
						8.72811
						8.86781
						6.75138
						7.56918
						7.04077
						7.25931
						7.45612
						6.62323
						6.87191
						8.10811
						9.09704
						7.92287
						7.68989
						7.84424
						9.16284
						7.33424
						7.58047
						7.71569
						6.76447
						6.77752
						7.08989
						6.86436
						9.72697
						7.76495
						7.68447
						7.83281
						8.48068
						7.11959
						6.977
						7.02182
						6.92132
						7.36744
						6.51431
						7.5493
						8.05489
						9.2563
						7.05236
						6.78964
						6.51565
						6.67832
						8.33626
						7.1312
						7.21095
						7.55192
						7.80605
						8.56598
						6.86017
						8.08302
						6.70859
						7.16457
						7.15863
						7.71812
						6.91738
						9.23016
						7.80319
						8.57015
						7.91827
						8.75298
						7.44854
						7.92867
						7.94314
						7.18542
						8.14312
						6.86489
						7.56426
						7.1193
						8.18428
						8.99514
						7.12094
						6.90287
						7.59873
						6.66007
						8.80531
						7.93576
						7.99787
						8.09561
						6.64405
						9.72181
						8.3657
						6.82368
						8.14223
						8.24507
						7.07762
						7.0311
						8.04453
						7.89745
						7.60181
						9.01308
						7.73563
						8.3257
						9.37625
						7.13664
						7.82729
						7.34081
						7.48021
						8.27004
						7.40289
						9.48101
						8.10841
						7.86409
						8.563
						6.19657
						7.63567
						8.78201
						8.97361
						8.09667
						7.92123
						7.61911
						8.97073
						8.0841
						6.95176
						7.17893
						8.63972
						7.00656
						7.7009
						6.36955
						7.00443
						7.3308
						7.36563
						8.0388
						8.38768
						7.80044
						7.98975
						7.1977
						7.37075
						8.26017
						6.87461
						6.91371
						6.54246
						8.57596
						9.71571
						6.43049
						7.06292
						7.06089
						6.26263
						7.08079
						7.01482
						6.75935
						7.40257
						8.84787
						7.781
						8.9583
						7.36467
						8.25339
						8.80097
						7.2913
						7.96611
						7.5024
						8.27388
						6.95271
						7.52766
						6.94751
						8.34214
						7.52319
						7.04453
						7.37871
						7.96017
						7.11964
						6.71316
						7.14125
						7.00967
						7.78402
						8.16025
						7.88437
						7.0834
						6.15128
						6.7227
						8.9302
						7.46027
						7.3248
						6.79117
						6.95968
						7.29095
						7.50941
						7.77039
						8.37521
						7.07414
						6.36366
						8.03339
						6.58858
						6.901
						7.3232
						7.50098
						7.70926
						9.03247
						7.91064
						6.34873
						7.12539
						7.42427
						6.61764
						7.1352
						7.73478
						7.46404
						9.21238
						9.02005
						6.94622
						6.8675
						7.90116
						7.26538
						7.68509
						8.22462
						8.02619
						7.62847
						7.08755
						6.49973
						6.51726
						8.23243
						9.57886
						7.36053
						6.77624
						8.63479
						7.92912
						8.32163
						9.01036
						7.22553
						6.7952
						8.74368
						6.83675
						8.69881
						6.85674
						8.07343
						7.3586
						8.87551
						8.74013
						6.5699
						7.66249
						7.32056
						7.59391
						7.11459
						7.08568
						7.57848
						8.23968
						7.81263
						8.63646
						7.82039
						7.02386
						7.83228
						6.99237
						7.11372
						10.0742
						6.59729
						6.75324
						6.96658
						8.63797
						8.66941
						7.72577
						7.53092
						6.8029
						7.17475
						7.20571
						8.91523
						6.22906
						7.59261
						9.36821
						8.54515
						6.86351
						7.13855
						7.80506
						7.85672
						7.47292
						6.92603
						7.99249
						6.98376
						7.89403
						6.66315
						7.65479
						8.82598
						8.95314
						7.6979
						8.57653
						7.55574
						7.37075
						7.59438
						7.14765
						6.67615
						7.46458
						7.51658
						8.36134
						7.62569
						8.13085
						6.24596
						7.11921
						7.15651
						6.28847
						6.40449
						6.58637
						7.19812
						8.3124
						7.01038
						8.08148
						8.01963
						7.13043
						6.70906
						7.90092
						8.12741
						7.04724
						6.96635
						7.9736
						7.38314
						7.06822
						7.61635
						8.13619
						7.29204
						8.7935
						8.37849
						7.31533
						7.52277
						6.81081
						9.05459
						6.55411
						7.28414
						8.34485
						8.08898
						6.9679
						7.37451
						6.74496
						6.93335
						9.01555
						7.75652
						8.22215
						8.00617
						7.80542
						7.08869
						6.9127
						7.09704
						7.13017
						7.51515
						9.00051
						7.49693
						7.72632
						7.25621
						7.29087
						7.21637
						7.3862
						6.64945
						9.37301
						6.58925
						8.3905
						9.17933
						9.1641
						6.53456
						9.237
						7.18196
						6.94235
						8.06563
						8.61197
						6.93958
						6.80785
						6.59674
						7.11355
						8.25698
						8.13124
						7.56892
						7.85769
						7.91196
						9.72127
						9.30692
						8.89524
						6.25611
						7.44751
						7.12049
						8.78731
						7.42657
						8.35349
						7.12017
						7.15064
						7.28732
						8.00458
						7.44992
						6.92612
						7.81586
						7.68768
						7.39969
						9.34917
						8.15154
						7.22452
						7.36164
						6.95962
						7.04799
						8.00623
						6.95454
						9.00796
						7.76966
						8.212
						6.75729
						6.33831
						7.28193
						6.55223
						8.84649
						7.4195
						6.44197
						8.89847
						6.99848
						6.29098
						7.69609
						7.52645
						7.70885
						8.82322
						8.16279
						6.60037
						9.2301
						7.15664
						8.25184
						7.41559
						7.23373
						6.89628
						7.47605
						9.28365
						6.56523
						8.56616
						7.0056
						7.72711
						6.95879
						6.96367
						7.46117
						7.77591
						7.82395
						8.04624
						6.73217
						7.87286
						9.44786
						6.6455
						7.27411
						7.04237
						6.53348
						8.03305
						8.21953
						6.88875
						8.61242
						9.17317
						6.64701
						7.14988
						6.63509
						7.92719
						7.21769
						6.69918
						7.77796
						6.72086
						7.03671
						7.37462
						6.95463
						7.33975
						6.2567
						6.70469
						8.69784
						7.35281
						6.66803
						8.1456
						9.42517
						7.75676
						6.7237
						6.35362
						8.35409
						9.45067
						7.08586
						8.82871
						7.75588
						7.14957
						8.74123
						7.00675
						6.87835
						7.72145
						7.29309
						8.83341
						8.69646
						7.59318
						7.18973
						7.6011
						7.17579
						7.31982
						7.11832
						7.16734
						6.39951
						8.0598
						7.54524
						9.33466
						9.32771
						7.61916
						8.84345
						7.32705
						7.39428
						6.15513
						8.70944
						7.34028
						10.0669
						7.79127
						7.83833
						7.84062
						7.696
						7.54273
						6.60547
						7.14523
						8.24231
						9.19269
						7.68061
						8.36811
						7.14778
						6.66944
						9.07212
						8.01276
						9.31015
						8.73882
						7.82429
						6.77874
						7.01897
						7.54052
						7.476
						7.22407
						6.50627
						7.18085
						8.5507
						7.85109
						8.22862
						7.65888
						7.48432
						7.56299
						8.38948
						6.55557
						7.88932
						6.75136
						7.52924
						7.82737
						6.28856
						7.96934
						6.39818
						8.24763
						7.80875
						7.07008
						8.20147
						7.56834
						8.64202
						7.27785
						6.75501
						6.90581
						7.13724
						8.34829
						7.61853
						8.28045
						7.09563
						7.34938
						7.12388
						6.87567
						8.95899
						7.47624
						7.21583
						6.87164
						7.26785
						7.07549
						7.91772
						6.5087
						7.41411
						8.97619
						7.07137
						7.63981
						6.9137
						6.73956
						8.43549
						7.37328
						8.44085
						6.82986
						7.23408
						7.58921
						7.70072
						6.90512
						6.28894
						7.35549
						8.09945
						6.861
						7.8561
						7.64387
						9.66687
						7.39701
						6.69654
						7.5529
						8.56677
						6.63732
						7.35855
						8.00086
						7.3926
						7.39855
						7.5686
						6.39865
						7.26659
						8.28098
						7.43259
						7.21903
						7.09537
						7.53934
						7.48447
						6.47049
						7.91006
						6.43036
						6.69212
						6.33101
						9.2326
						7.87356
						7.46281
						7.48664
						7.37196
						8.44216
						7.15749
						6.65201
						7.52633
						8.03935
						8.76864
						7.49877
						6.76339
						8.02004
						8.48727
						9.51176
						7.66267
						8.1863
						7.72708
						8.8539
						8.54696
						7.88101
						6.9835
						7.81245
						8.26503
						8.91088
						7.07677
						9.29909
						7.62347
						8.04024
						8.87067
						7.85804
						6.81155
						8.08547
						7.95197
						8.03636
						8.22365
						7.50999
						6.59989
						7.46643
						8.32309
						7.8227
						7.20104
						6.39034
						8.10249
						6.4124
						7.12676
						9.92768
						6.83465
						6.38976
						8.2006
						7.24624
						9.314
						7.41408
						7.32104
						7.26918
						7.66926
						8.76022
						7.1603
						8.25161
						6.68631
						7.31663
						7.47062
						7.15318
						8.47396
						7.06597
						7.43489
						7.60253
						7.77045
						7.01811
						6.63579
						8.32811
						8.71979
						9.89048
						6.52031
						8.23355
						8.45154
						9.0372
						7.30724
						7.33779
						6.37777
						8.17912
						6.58451
						9.61872
						6.43855
						6.87015
						7.77275
						6.68246
						6.23575
						8.36938
						8.02634
						10.0049
						7.84384
						7.91324
						7.23833
						7.03474
						6.49018
						6.89992
						7.81857
						6.57626
						8.74902
						8.96419
						8.85554
						8.5726
						7.80186
						7.58032
						7.31772
						8.65807
						6.90458
						6.94809
						7.71482
						8.09622
						6.5815
						6.69853
						8.2384
						7.46352
						9.44767
						7.38476
						7.29934
						7.82382
						6.94238
						9.07607
						7.74256
						8.5915
						6.50912
						8.24674
						7.70309
						7.62585
						9.13554
						6.70524
						8.4761
						7.29927
						7.24405
						9.32251
						8.62837
						8.3299
						7.97651
						7.42816
						8.69334
						8.58071
						6.74128
						7.25334
						8.66036
						7.53349
						7.03906
						6.61987
						7.92999
						7.31328
						6.59737
						8.12768
						7.21135
						6.22986
						7.83886
						8.45386
						6.58598
						7.86505
						7.30856
						6.36439
						7.94644
						9.24062
						7.29967
						7.6039
						6.83905
						7.3938
						6.82465
						8.2875
						8.32259
						9.2415
						7.19357
						9.07421
						7.50032
						9.11565
						7.10775
						7.60697
						8.0308
						9.43937
						7.37838
						7.29538
						6.7976
						6.86991
						6.67728
						6.96862
						7.51393
						7.52843
						6.49753
						8.11395
						8.49804
						7.63089
						6.39302
						6.74343
						7.77798
						6.91656
						6.88076
						7.39774
						7.11872
						7.14459
						7.67218
						7.34443
						6.90215
						6.66702
						7.31049
						7.23146
						6.1849
						7.71921
						6.45457
						7.45422
						7.38489
						7.27181
						7.44233
						7.57095
						7.36022
						6.90565
						7.47799
						7.93904
						7.0407
						7.12201
						8.48447
						8.45494
						6.64417
						8.65396
						6.50534
						7.36706
						6.93626
						8.63335
						6.58861
						9.75838
						7.5557
						7.2768
						7.07551
						7.87597
						7.97668
						7.03085
						7.41867
						8.27996
						6.82449
						8.02413
						7.60194
						7.2706
						7.23682
						6.85057
						7.61637
						7.707
						7.56547
						8.16631
						7.54086
						7.05095
						7.28947
						8.19489
						7.14101
						7.5776
						7.47916
						8.23992
						7.48532
						7.35284
						7.62284
						6.7482
						8.9469
						7.35225
						6.89114
						6.79046
						7.26806
						7.32081
						6.65403
						7.14609
						6.70789
						7.66991
						7.19962
						7.90254
						7.67037
						7.18483
						8.45274
						7.26919
						7.46702
						6.21491
						7.08648
						8.84526
						7.63403
						7.18034
						7.71861
						7.30679
						9.272
						7.27601
						9.03244
						7.45107
						6.38738
						8.11823
						8.71814
						7.70578
						8.14736
						7.04275
						7.36593
						9.54069
						7.01469
						7.38705
						6.18288
						8.05485
						7.00911
						7.17776
						6.92688
						7.60037
						6.58155
						8.2876
						7.20171
						6.7072
						7.01479
						7.60916
						7.28072
						8.135
						7.16228
						6.96575
						6.87703
						8.73087
						7.90203
						7.27286
						9.29284
						6.7516
						7.87319
						9.74447
						9.11856
						8.71618
						8.53751
						7.50711
						8.70414
						7.05449
						8.23011
						7.65893
						6.8854
						6.9637
						7.4153
						7.71771
						6.73018
						8.27061
						7.67667
						7.11341
						9.27635
						8.01558
						7.94534
						7.62567
						8.44958
						8.08801
						7.71194
						7.08832
						7.75204
						9.52188
						8.22022
						9.9017
						7.19044
						7.1145
						7.07811
[truncated: 3,001 more rows]

## Sheet: Model 1 - UHZ
			Intermediate calculations			Random sample
Sex	0		g(mu)	-0.916		6.25123		Percentile
Age	20		g(phi)	1.432		8.93052		0	6.00123
			mu	0.285774		6.14814		5	6.15485
			phi	4.18706		6.47424		25	6.62185
						7.82184		50	7.22618
			alpha	1.19655		6.62249		75	8.06722
			beta	2.99051		8.32202		95	9.28281
Submodel	Predictor	Point estimate				7.30069		100	10.7002
Mean submodel	Intercept	-1.176				9.89144
	Age	0.013				7.88802
	Sex	0.851				7.03723
	Age and Sex interaction	0				6.66927
Precision submodel	Intercept	1.432				7.10302
	Age	0				6.88615
	Sex	0				6.6618
	Age and Sex interaction	0				6.69614
						9.20278
						7.04756
						6.36986
						6.83845
						7.02657
						7.90628
						7.29105
						7.9474
						6.47122
						6.42687
						6.94005
						6.94841
						6.45235
						7.18121
						6.03193
						7.08737
						6.27407
						6.82453
						9.06753
						7.82012
						6.03738
						6.68548
						8.02899
						7.83897
						6.71907
						6.1092
						6.36221
						6.55645
						6.95393
						7.25025
						8.03898
						6.51071
						9.32128
						7.93262
						8.64599
						6.64913
						8.02346
						7.02244
						7.63481
						6.72422
						7.36471
						6.80821
						6.51305
						7.71749
						6.96557
						6.62644
						10.1778
						7.26057
						7.38232
						6.48587
						7.873
						8.40003
						8.27523
						7.04824
						8.90515
						7.84945
						7.4214
						7.11167
						6.99798
						7.14725
						7.36681
						7.43538
						7.2501
						7.43243
						8.19732
						6.46365
						7.26612
						6.28526
						7.32398
						6.59658
						7.19831
						8.39968
						6.64463
						7.01642
						7.51104
						6.49263
						6.59176
						6.37198
						7.57147
						7.49367
						8.79456
						7.32559
						6.65184
						7.95637
						9.00641
						6.66547
						7.92963
						7.68843
						7.0222
						9.65392
						6.54997
						7.89025
						6.60502
						6.11591
						6.06163
						6.84857
						7.42073
						6.416
						8.33712
						7.15562
						6.38936
						6.50451
						8.36948
						8.05107
						7.0126
						7.79892
						7.43297
						6.21952
						8.31701
						6.57296
						7.16268
						6.83732
						7.63039
						7.10839
						7.21479
						6.60728
						7.57786
						7.34374
						7.44092
						6.1886
						8.52019
						8.4547
						6.74815
						8.12579
						7.57102
						8.12299
						6.47942
						7.1038
						9.32371
						8.51353
						6.58874
						7.07739
						8.12015
						8.65336
						7.14366
						7.26296
						7.00024
						6.4002
						7.18704
						7.34906
						7.61672
						9.07641
						9.35574
						6.50167
						7.00255
						7.95619
						7.18827
						6.58067
						7.00905
						7.29604
						7.16502
						6.95437
						6.5574
						7.47589
						8.31073
						6.43658
						8.95761
						6.64723
						8.83524
						7.44053
						6.77707
						9.19638
						6.68616
						8.64774
						6.3174
						6.00521
						6.25321
						7.87991
						6.80198
						7.52263
						6.31926
						6.68271
						7.40368
						7.63532
						7.49704
						6.86117
						7.95296
						6.46712
						6.81738
						9.32574
						7.55374
						8.23056
						8.31111
						6.52601
						9.21628
						6.74603
						6.73661
						6.18111
						7.56662
						6.65124
						7.32861
						7.33537
						7.20505
						6.00321
						9.38732
						9.30445
						7.24833
						6.32669
						6.0706
						6.71532
						6.64117
						7.7799
						9.13423
						7.48247
						7.32402
						6.77777
						6.19628
						6.26493
						8.03803
						7.04898
						7.45373
						8.63195
						8.1822
						6.44651
						9.27549
						6.51796
						6.67471
						6.59003
						7.9959
						6.60132
						8.19538
						6.74622
						9.11525
						6.59178
						8.62737
						6.39222
						6.31623
						8.80921
						6.18678
						6.95127
						6.61653
						9.3818
						8.24381
						8.34971
						6.43289
						7.98237
						6.17317
						9.672
						6.85993
						7.93941
						8.97462
						8.35508
						10.1511
						8.2844
						6.9785
						6.9254
						8.22104
						6.95702
						7.10576
						6.74822
						7.41112
						7.50701
						8.32578
						7.94481
						7.51135
						6.56422
						7.11533
						6.41038
						6.53489
						6.77914
						9.03521
						6.89409
						6.27398
						7.16732
						6.58211
						6.84714
						8.45218
						7.06595
						7.06237
						6.20412
						7.43843
						6.85504
						8.96494
						7.36143
						6.6082
						8.31139
						6.68467
						7.68413
						6.82424
						8.12238
						6.98917
						8.93923
						6.1364
						6.96593
						8.08738
						6.20955
						6.94562
						7.13715
						6.34712
						7.11643
						7.35618
						7.08386
						6.25073
						7.57504
						6.2657
						8.53471
						6.48898
						7.96954
						7.36068
						7.63816
						6.93454
						7.24966
						6.77806
						6.90612
						6.28881
						6.01626
						7.94905
						7.28792
						6.22631
						7.61916
						6.81495
						8.83872
						6.24102
						6.52347
						7.23507
						6.39255
						7.023
						6.26268
						8.32537
						8.93547
						6.90973
						6.03643
						6.46906
						7.65981
						7.16692
						8.98246
						9.55786
						9.95712
						7.61647
						6.5391
						7.17155
						7.20953
						6.36548
						10.047
						6.69168
						8.84026
						6.3526
						6.89993
						7.9832
						9.82766
						9.42813
						7.43557
						6.85149
						6.0818
						9.01636
						7.69692
						6.30956
						8.18884
						7.17689
						8.23293
						7.20142
						7.05563
						8.37795
						7.32578
						6.65765
						8.87084
						8.85478
						6.28512
						8.59976
						7.27982
						9.26519
						8.08849
						7.37438
						6.93887
						6.42344
						8.20197
						8.86374
						9.67806
						8.88299
						8.2172
						6.78515
						6.99815
						6.9995
						6.02542
						8.01941
						6.80984
						7.28648
						8.33347
						7.06508
						6.12446
						6.18253
						9.00008
						6.45634
						7.3018
						6.31978
						6.72181
						6.56315
						6.09641
						8.0677
						7.19874
						7.03938
						6.31297
						6.90521
						8.36612
						8.31865
						7.40834
						8.11138
						9.10018
						6.20857
						7.22811
						8.39663
						6.53874
						6.46073
						6.29883
						9.16215
						8.33598
						7.86769
						8.89659
						6.78843
						8.07956
						9.8904
						6.9927
						6.39573
						6.6869
						6.00278
						6.99359
						6.38609
						8.03662
						8.14322
						7.92734
						7.10247
						7.71196
						8.2739
						6.63187
						8.20799
						9.67938
						6.09324
						7.6806
						7.74614
						6.03233
						8.52739
						8.2335
						6.96747
						6.33506
						6.82658
						7.29221
						8.60369
						6.58285
						8.73945
						7.9632
						6.05746
						6.86129
						7.15238
						7.8739
						8.56274
						8.42605
						7.57759
						6.30463
						6.34731
						6.80496
						7.53757
						7.82315
						6.63778
						7.17584
						6.92526
						8.30587
						6.74048
						6.66188
						6.61775
						7.28102
						6.84314
						7.42271
						6.52789
						7.70593
						6.04686
						7.66158
						6.6172
						7.25152
						6.07418
						7.04727
						6.69044
						6.82338
						6.65756
						7.21945
						7.4531
						6.45084
						7.53156
						7.09989
						6.28533
						7.84664
						6.37429
						8.72571
						6.56279
						6.80795
						6.62404
						7.03865
						7.83556
						8.77805
						8.55787
						6.35033
						7.53511
						6.45651
						6.90243
						6.78163
						8.59901
						8.13514
						9.15217
						7.30517
						8.20881
						7.56465
						9.06697
						6.48088
						7.57093
						6.574
						10.2168
						6.52047
						6.99039
						8.53385
						8.52411
						7.25986
						8.21465
						6.07706
						7.44723
						7.54611
						6.36828
						8.79862
						7.08117
						7.07746
						10.1837
						8.06926
						8.26602
						7.26331
						8.4519
						9.1348
						8.94994
						6.72483
						7.21149
						6.49116
						6.48846
						8.26976
						6.40409
						9.10729
						6.45641
						6.64245
						7.33707
						8.50331
						7.08762
						8.84003
						7.20779
						8.77668
						7.85331
						6.74586
						7.00364
						6.07604
						6.70397
						8.36483
						7.63646
						9.67324
						8.05409
						6.9687
						8.2284
						6.1145
						8.74646
						8.4718
						7.05991
						6.93528
						6.95195
						7.42756
						7.38733
						8.37193
						7.19569
						9.05042
						6.79894
						6.6355
						6.30112
						7.02585
						6.29995
						7.1657
						6.67311
						6.16846
						6.31814
						6.94028
						7.66014
						9.88437
						6.94825
						6.34536
						6.47782
						7.10977
						8.96866
						8.79068
						8.27446
						7.94412
						7.73825
						9.59225
						6.73232
						7.91197
						7.66615
						6.55511
						6.51395
						8.4181
						6.57156
						7.78775
						6.46352
						6.428
						8.75166
						6.18231
						7.66648
						9.69692
						6.45374
						8.64417
						7.29225
						9.94247
						6.94314
						6.51739
						6.21176
						6.72534
						7.68921
						7.53369
						6.25442
						7.43647
						8.26919
						6.42765
						7.08623
						6.03906
						6.104
						6.95008
						7.76413
						6.69509
						6.37334
						7.45591
						6.59251
						9.33352
						6.46847
						8.0896
						6.87802
						6.53672
						7.29197
						7.71029
						8.34227
						6.39809
						8.2064
						6.26847
						6.70364
						6.46239
						9.30808
						6.5826
						6.66578
						7.64243
						6.87785
						6.72027
						6.92793
						7.07791
						6.44508
						7.13742
						6.72734
						8.10187
						6.68442
						8.22731
						6.79988
						7.1415
						6.06626
						8.03604
						6.79747
						6.17852
						7.93125
						6.27829
						6.47888
						8.30266
						6.27745
						7.19206
						6.32873
						8.10188
						6.37628
						7.05659
						6.53358
						6.68978
						6.74686
						7.53752
						7.22786
						7.06893
						7.86009
						7.04709
						7.09105
						6.8311
						8.40618
						6.63319
						6.39417
						8.1868
						6.52771
						6.31418
						6.01981
						7.78971
						7.88021
						6.38819
						7.41575
						6.39161
						8.28138
						7.11021
						8.54336
						7.72803
						6.34147
						7.47343
						6.43701
						7.1236
						7.72905
						6.57386
						7.1087
						8.03821
						6.6326
						6.3623
						7.68751
						8.06674
						7.77311
						6.33323
						8.00541
						6.40496
						7.57997
						6.91215
						7.97419
						7.09082
						6.88899
						7.47754
						6.3877
						6.66753
						7.65303
						8.82141
						6.74961
						7.02846
						7.20814
						6.54416
						9.2024
						7.14153
						6.74858
						7.12348
						8.43595
						7.43877
						8.16604
						7.25209
						7.12205
						6.83439
						8.10071
						6.65913
						7.20413
						6.42485
						8.75087
						7.7452
						6.34471
						7.59979
						7.03136
						6.17007
						8.27362
						7.19401
						7.27365
						6.86409
						6.17782
						8.25324
						6.93401
						6.23911
						8.07918
						9.83559
						7.00684
						6.3178
						7.12713
						6.56252
						10.261
						6.06906
						7.58917
						9.54594
						8.89265
						6.76595
						9.53704
						9.90284
						7.44216
						6.50515
						7.05723
						8.30219
						6.1146
						7.12632
						7.11591
						7.68355
						8.01845
						6.27576
						7.19039
						6.36886
						7.54776
						8.34186
						7.14073
						8.21005
						6.54756
						8.67375
						6.30407
						7.29563
						7.55343
						6.76879
						8.88113
						7.15034
						6.20215
						6.55107
						6.74283
						7.12509
						6.80212
						6.81844
						8.26938
						6.61128
						6.11703
						7.49199
						8.93718
						7.17223
						8.38716
						7.65101
						7.55964
						6.83959
						7.46999
						7.76953
						6.61591
						6.28306
						8.02099
						6.91057
						6.9676
						6.17224
						7.68589
						9.36476
						7.65836
						7.80499
						6.50648
						9.48128
						7.97155
						6.38351
						9.09041
						6.58268
						6.26939
						7.44443
						7.04523
						7.42947
						8.07344
						7.94127
						6.52469
						7.3921
						6.44276
						9.57675
						6.7525
						8.01099
						6.2447
						8.13125
						7.30737
						8.47418
						8.93826
						7.72637
						6.49798
						7.12224
						6.16463
						7.98221
						7.21943
						7.3619
						7.8543
						6.17527
						7.98123
						7.75161
						6.26764
						7.02716
						6.05224
						8.31886
						6.15733
						7.8283
						7.46261
						7.08389
						6.60385
						6.23354
						6.91833
						6.22092
						9.04073
						9.02912
						6.27593
						6.39444
						7.68021
						7.43608
						6.05863
						7.7601
						8.67498
						6.1193
						6.79723
						8.54248
						6.67153
						6.42115
						8.46674
						6.21103
						7.96434
						6.38337
						6.66609
						7.38802
						8.38239
						7.2904
						6.32223
						8.74014
						7.49859
						6.21403
						7.18497
						7.7194
						8.30716
						8.37529
						7.39221
						7.74203
						6.65503
						7.02254
						7.65057
						6.3396
						7.75638
						6.64239
						9.34043
						9.54565
						8.83345
						6.05929
						7.06817
						8.45811
						8.39463
						7.82124
						6.0717
						6.55583
						7.95972
						8.68609
						8.56528
						6.94701
						7.14853
						7.63274
						6.48431
						8.3501
						7.48056
						6.52408
						7.96884
						6.46587
						6.36776
						7.39412
						9.16951
						6.05301
						7.84916
						8.39064
						6.8847
						6.51561
						7.64338
						6.06432
						6.90108
						6.63071
						9.20979
						9.57449
						7.04784
						6.17604
						6.57676
						8.07311
						6.5389
						6.17352
						6.75128
						7.35561
						6.19075
						10.3048
						6.97316
						7.60593
						7.6133
						8.82738
						6.89483
						7.03088
						7.53009
						7.66624
						6.40789
						7.26838
						7.94037
						6.04909
						6.95023
						7.99816
						6.62714
						7.52694
						6.89116
						6.59654
						7.25606
						6.53874
						8.10896
						7.9649
						8.07956
						6.75245
						6.65811
						7.42181
						6.2332
						8.97304
						6.96465
						6.47369
						6.42584
						7.57362
						7.22773
						7.70923
						7.48957
						6.27629
						7.49907
						7.77825
						7.83813
						6.66742
						7.65395
						8.3917
						8.17932
						7.45573
						7.09157
						6.67353
						6.84823
						8.22769
						7.75016
						8.64506
						6.47928
						7.1449
						9.57663
						7.65638
						6.35208
						6.5041
						6.74406
						6.29604
						6.49586
						6.65472
						7.93625
						6.61509
						7.49013
						7.11172
						7.14432
						7.77889
						6.84762
						6.72686
						9.15872
						8.73429
						7.40393
						8.14394
						7.96877
						7.31235
						6.75958
						8.53097
						7.07193
						7.03113
						8.2699
						7.30352
						6.21204
						7.21012
						7.83232
						7.45947
						6.10448
						7.67451
						7.52026
						6.89551
						7.75434
						8.77089
						7.65873
						7.40656
						7.59216
						6.49695
						7.30297
						7.43248
						7.12585
						7.26794
						8.58016
						8.45761
						6.22097
						6.56539
						7.06338
						6.6401
						6.28855
						6.01026
						7.41944
						7.34578
						7.63927
						8.6204
						8.62741
						8.14883
						7.56811
						6.79811
						6.83915
						7.16703
						6.51185
						6.32618
						8.94078
						7.20183
						6.94482
						9.6807
						9.65534
						10.5587
						6.71671
						6.99944
						6.42216
						6.16963
						7.43846
						6.09184
						8.39546
						7.26053
						8.03889
						6.04185
						7.89631
						7.44511
						7.74013
						6.01917
						8.82942
						8.2863
						6.5552
						6.89477
						7.80096
						7.49128
						6.08203
						7.74375
						8.4216
						7.94755
						7.86278
						8.18659
						7.6663
						6.48252
						6.34122
						6.07075
						6.50409
						7.09433
						7.00937
						6.35314
						7.75213
						6.51274
						7.28262
						7.76129
						6.59065
						9.0013
						7.58495
						6.79802
						6.37875
						8.33054
						8.67373
						6.34248
						7.46098
						7.67798
						8.97925
						6.42804
						6.79933
						6.62185
						6.12207
						9.2838
						8.81663
						6.74407
						8.88739
						7.25244
						7.76605
						6.08674
						6.07049
						7.3611
						8.22856
						6.3973
						6.74004
						7.01696
						7.29797
						6.80572
						10.576
						8.5493
						8.07366
						9.93371
						7.64882
						6.406
						7.34188
						6.77626
						8.49392
						6.47091
						8.69553
						6.51075
						10.6021
						7.38754
						7.06044
						6.56636
						6.77425
						7.7385
						6.27831
						6.819
						8.6853
						9.02156
						6.99154
						7.79717
						6.79899
						8.70857
						7.67762
						8.88491
						6.77079
						7.27797
						7.2034
						8.22189
						6.38836
						6.16771
						8.90037
						6.11709
						6.49462
						8.32417
						9.86001
						8.03027
						9.65904
						6.97402
						6.26163
						7.95756
						6.38464
						7.23157
						7.98632
						10.3357
						7.67547
						9.17738
						6.84232
						8.23532
						7.70102
						6.10432
						6.76912
						6.91587
						7.07646
						6.19718
						7.63806
						6.2935
						9.01224
						6.33024
						7.78356
						8.5469
						6.19174
						7.16272
						7.96983
						8.35667
						9.41859
						8.01209
						6.66385
						6.83048
						8.79605
						6.35412
						9.22738
						7.77721
						7.77018
						8.30211
						8.63339
						10.1693
						7.35327
						8.01001
						7.32258
						6.10723
						6.81715
						6.05315
						7.72287
						9.19973
						6.86997
						7.44151
						7.89429
						6.37076
						9.19383
						7.18641
						6.13217
						7.30259
						6.64737
						9.50656
						6.7781
						7.08851
						6.56399
						7.04054
						6.15017
						8.0435
						6.51319
						7.09462
						8.04489
						6.371
						8.72647
						9.18214
						7.50718
						6.88512
						7.02462
						7.05397
						7.98805
						6.22051
						9.23244
						9.26922
						6.25664
						6.169
						9.62186
						7.35123
						7.44303
						7.67959
						8.3372
						8.45888
						6.50905
						6.44155
						7.15756
						6.21632
						7.72076
						7.3633
						6.43372
						6.02453
						6.96453
						7.9563
						6.50552
						6.67856
						8.29767
						6.93786
						8.12389
						7.0144
						7.83082
						8.49375
						6.38498
						6.781
						8.88339
						8.09538
						8.40588
						7.14038
						9.06815
						6.37346
						6.55945
						6.3041
						7.34039
						7.33256
						6.69793
						7.34836
						6.57457
						7.23435
						9.12808
						6.61667
						7.20682
						6.83592
						6.59642
						7.31945
						7.10039
						7.31046
						7.91659
						6.53944
						6.47969
						6.33001
						8.95404
						6.38934
						8.95889
						8.10585
						6.10099
						6.23006
						6.37759
						6.39561
						8.16119
						6.85285
						8.83633
						7.54784
						7.78519
						7.67594
						8.08006
						7.03796
						7.56599
						6.60867
						6.14061
						8.93531
						9.08007
						9.20367
						6.18226
						9.03118
						8.88204
						6.13164
						6.35733
						8.18276
						7.87877
						6.90683
						7.74843
						7.04338
						7.02359
						8.30997
						9.08975
						8.86758
						7.83892
						9.37619
						9.16537
						6.54609
						6.36539
						8.72892
						8.75883
						9.97561
						7.12504
						7.36448
						6.59522
						6.85597
						8.57484
						6.66903
						8.08604
						6.25938
						8.855
						6.12978
						8.37279
						6.41299
						6.33878
						10.4763
						8.67053
						6.60718
						7.58628
						8.62683
						6.08355
						8.32643
						7.22828
						7.4261
						6.14343
						6.07444
						7.34882
						6.18545
						6.74917
						7.2354
						7.20955
						6.16192
						7.69372
						6.91249
						8.42052
						9.45268
						10.7002
						8.20472
						8.58378
						6.93298
						9.08385
						7.99535
						9.51143
						9.19697
						6.48818
						7.84214
						6.8445
						6.01583
						7.37188
						8.06617
						6.24268
						6.62679
						10.2753
						8.49439
						7.14048
						7.38635
						6.72479
						6.19373
						7.16108
						7.50637
						8.16261
						8.66672
						8.59934
						7.83865
						6.46627
						6.88407
						7.97995
						6.68161
						9.17104
						7.83085
						6.61286
						9.24067
						8.63926
						7.15581
						6.94268
						6.48125
						7.43691
						6.22158
						7.1344
						6.48453
						6.22967
						6.27286
						7.60867
						7.58169
						7.71049
						7.09125
						6.98455
						6.23228
						6.47751
						7.28657
						6.5843
						7.17687
						6.54359
						7.00613
						7.01615
						7.79995
						6.13581
						8.49964
						7.23959
						7.13431
						10.2914
						8.06707
						7.21188
						6.83575
						7.9928
						8.29222
						7.26312
						8.9962
						8.15897
						7.75774
						6.42125
						7.35479
						6.41861
						6.45738
						6.32652
						8.33051
						8.00153
						8.34519
						7.06507
						6.413
						6.25019
						8.47663
						9.92894
						6.51348
						6.75728
						6.85521
						7.33994
						6.24923
						7.83877
						7.70349
						6.63876
						6.37069
						7.10407
						6.72441
						7.1888
						7.7395
						9.74633
						6.9885
						6.20925
						6.4465
						7.77846
						7.53909
						7.16232
						9.04936
						6.62179
						7.50503
						8.57414
						7.7638
						8.19039
						6.62455
						6.56399
						7.48305
						8.12365
						6.39046
						6.66783
						7.02376
						7.96106
						7.1198
						6.32687
						6.82281
						8.56741
						6.14198
						7.71848
						6.87283
						7.8823
						6.03896
						8.63951
						6.1246
						7.67235
						6.66551
						6.57318
						6.79754
						7.81415
						7.45088
						6.60594
						7.83219
						8.77588
						7.46021
						8.44952
						6.82614
						8.81301
						6.18649
						9.27258
						7.04478
						6.44494
						6.6986
						6.83133
						6.91581
						7.73544
						7.94568
						8.37537
						8.588
						6.1435
						6.30714
						6.2953
						8.50966
						6.54318
						9.04608
						6.13759
						8.12917
						7.92992
						7.01648
						7.26106
						7.36751
						7.24984
						6.38258
						6.70769
						9.54614
						7.16847
						6.70055
						8.75118
						7.71066
						7.95205
						7.27081
						7.06637
						6.96917
						6.58623
						8.21582
						6.71279
						6.96999
						6.04286
						9.44656
						7.82074
						8.24303
						7.03827
						6.36465
						6.64945
						7.96742
						6.54673
						9.05246
						7.21386
						6.33814
						6.12306
						7.19005
						8.29847
						6.93362
						7.77561
						9.58833
						8.29613
						7.68198
						8.20737
						9.53299
						6.78315
						6.91943
						6.97054
						6.15028
						7.21938
						6.90685
						7.57727
						6.09259
						8.91529
						7.38205
						6.83425
						9.25495
						6.61183
						7.47419
						6.05283
						8.15641
						8.90658
						7.83813
						6.80705
						6.37445
						6.10925
						6.46716
						6.10394
						9.80521
						7.5414
						6.18929
						6.7536
						6.94815
						6.0513
						7.48856
						6.93981
						6.5063
						6.04306
						7.10549
						8.03404
						6.15745
						6.99541
						8.84507
						7.33128
						7.03231
						6.37557
						9.67901
						9.23509
						8.09952
						6.10467
						6.70327
						7.24014
						6.66425
						7.80769
						8.40523
						6.59246
						7.35195
						7.12554
						7.72096
						7.08802
						6.88611
						6.52618
						7.56357
						7.70203
						6.55654
						8.3544
						7.31265
						8.63147
						7.09515
						8.63233
						6.15565
						6.0417
						7.20744
						6.30928
						6.82901
						8.67314
						10.3028
						6.33396
						7.11824
						7.12365
						6.28276
						6.634
						7.69921
						7.00631
						7.77961
						7.33819
						6.3465
						7.07074
						8.97944
						7.1475
						6.47353
						6.89594
						8.59401
						8.32725
						8.54498
						7.47376
						7.20584
						6.75608
						8.86428
						6.99811
						8.65473
						6.09169
						6.45133
						6.53371
						7.92779
						8.19243
						7.06401
						6.75343
						6.74807
						7.55606
						6.79204
						6.0813
						8.30369
						6.28939
						6.95832
						6.25376
						7.65737
						6.40288
						7.11519
						7.49326
						7.22353
						8.95666
						7.81625
						6.26593
						6.6403
						7.00621
						6.54078
						6.52867
						7.18699
						7.30284
						6.76955
						9.40287
						6.68224
						6.90999
						6.54311
						8.1984
						7.3982
						7.94611
						7.23897
						6.98566
						8.40317
						6.88043
						9.83087
						6.28729
						8.35549
						7.10637
						6.43619
						8.03164
						6.403
						6.51572
						6.35199
						8.22822
						7.74494
						6.12714
						7.22424
						6.28659
						8.55697
						6.13033
						6.11687
						7.58409
						6.96829
						6.36662
						6.18288
						6.20854
						7.10304
						8.20573
						7.88089
						7.75
						6.37083
						6.92356
						7.81742
						6.75643
						6.25077
						6.25117
						6.12618
						7.03217
						7.57608
						6.89838
						6.53692
						8.78207
						8.11059
						7.2134
						9.16351
						9.17518
						7.72967
						6.1773
						7.40721
						7.11251
						6.36289
						7.48197
						8.49402
						7.27704
						9.099
						7.18867
						6.43004
						8.67363
						6.79378
						6.19216
						8.34701
						7.58819
						6.89946
						7.6317
						7.6145
						7.78363
						9.49122
						7.62964
						6.083
						6.07904
						6.26841
						8.64695
						6.82906
						9.15584
						8.17384
						7.26284
						6.42489
						6.29337
						6.67674
						7.89461
						7.86438
						7.30034
						9.38754
						7.54467
						7.08647
						7.21677
						7.73403
						7.23718
						8.35071
						8.75311
						7.59367
						6.02186
						7.56258
						8.0117
						7.23656
						7.0168
						7.22125
						6.96746
						7.19313
						7.06297
						6.48082
						8.03361
						7.18874
						6.66203
						8.81741
						9.30205
						8.07753
						7.54491
						6.31022
						6.63739
						6.44686
						7.65501
						6.68147
						6.03899
						6.74805
						6.98642
						6.79083
						6.15001
						7.10077
						6.91821
						6.17366
						6.80862
						6.96231
						9.04045
						7.18998
						6.41948
						8.28312
						7.28499
						7.42268
						7.21273
						6.65295
						9.10945
						6.12304
						7.59829
						6.86931
						7.13291
						8.33671
						7.00027
						7.10373
						8.51751
						6.24124
						8.13775
						7.63393
						7.50901
						10.3667
						8.16072
						10.6961
						8.9842
						6.89284
						6.25385
						10.0194
						6.44459
						7.84629
						6.16318
						9.45606
						7.41396
						7.71579
						8.58105
						9.15762
						8.34876
						7.72915
						6.31096
						8.30973
						6.6149
						9.00815
						9.22175
						8.69943
						6.28693
						7.54187
						6.18203
						8.76621
						7.29173
						7.07616
						8.16016
						8.70442
						8.02141
						6.9122
						8.48657
						7.99505
						7.46767
						8.77377
						6.20323
						6.11042
						8.85872
						6.07677
						6.33893
						9.37772
						6.92808
						6.82746
						6.71147
						7.77071
						6.57846
						7.25811
						7.65333
						6.23469
						6.74452
						8.87409
						8.51895
						6.37561
						8.22942
						6.55915
						7.25117
						6.55497
						6.90169
						7.33118
						6.16727
						6.09828
						6.19913
						6.03927
						6.01243
						7.76704
						7.27342
						8.27211
						6.98455
						6.64149
						7.15021
						7.54924
						8.30117
						9.87865
						7.48762
						7.18718
						6.22541
						8.77823
						9.18641
						6.35865
						6.48509
						6.79274
						6.86557
						6.86298
						7.46259
						6.69211
						7.19498
						6.39077
						6.56498
						7.22118
						7.01315
						6.42771
						6.17046
						6.11731
						7.62494
						8.5634
						7.539
						6.49375
						8.58693
						7.05552
						7.62259
						8.19891
						6.2815
						7.04613
						7.20435
						8.92064
						6.85612
						8.2321
						7.86994
						6.5894
						6.37573
						9.59651
						7.37462
[truncated: 3,001 more rows]

## Sheet: Model 2 - Polish
			Intermediate calculations			Random sample
Sex	0		g(mu)	1.3096		9.55639		Percentile
BSA	2.2		g(phi)	1.5948		10.33		0	6.48192
			mu	0.787446		10.9077		5	8.22267
			phi	4.92734		10.8711		25	9.42656
						10.8256		50	10.1358
			alpha	3.88002		10.4464		75	10.5973
			beta	1.04733		10.2298		95	10.9183
Submodel	Predictor	Point estimate				8.81905		100	10.9998
Mean submodel	Intercept	-3.372				7.46205
	BSA	2.128				7.95089
	Sex	0				9.30918
	BSA and Sex interaction	0				9.79575
Precision submodel	Intercept	-0.218				10.0036
	BSA	0.824				10.0485
	Sex	0				9.234
	BSA and Sex interaction	0				10.7796
						10.7814
						10.873
						10.1643
						10.1781
						8.70279
						10.1473
						10.0726
						9.22415
						8.49116
						9.33946
						10.3552
						9.83443
						9.44087
						10.1999
						10.9329
						9.80379
						9.16152
						10.5563
						10.3089
						10.5429
						9.13634
						10.6782
						9.27898
						10.3436
						10.4294
						10.7009
						9.97411
						9.81208
						10.8222
						9.3382
						10.2151
						9.34812
						9.53491
						10.2201
						10.0685
						10.9305
						9.89572
						9.70702
						10.5573
						9.26908
						9.33268
						8.96152
						10.8177
						8.55805
						9.68345
						8.23288
						8.83478
						10.532
						8.01229
						8.65491
						10.6373
						10.1562
						9.36296
						10.0789
						7.56683
						10.612
						10.1079
						10.6899
						9.89922
						9.28194
						8.99767
						8.96132
						10.218
						10.9587
						10.07
						9.75166
						10.1988
						8.39072
						9.8296
						8.83567
						8.98694
						9.63864
						10.5067
						8.14802
						10.2324
						8.18329
						10.9309
						9.91518
						8.89816
						7.75242
						9.83858
						8.6234
						10.744
						9.46152
						9.83354
						10.3996
						9.50877
						9.73591
						10.2187
						10.596
						10.9773
						8.95619
						9.24305
						9.61055
						10.7868
						10.1498
						10.7205
						10.5522
						10.5288
						10.457
						8.88067
						10.2978
						10.9786
						10.9262
						10.1877
						10.7963
						10.7737
						10.5871
						9.16927
						9.91207
						10.1422
						10.7805
						10.451
						10.8836
						9.57995
						8.78885
						10.5863
						8.85783
						10.9136
						7.39717
						10.5888
						9.95808
						10.5277
						8.40573
						10.8978
						10.9341
						10.6462
						8.85345
						9.95037
						8.71591
						10.9335
						10.9718
						9.33716
						10.9062
						10.847
						10.8568
						10.7625
						9.19655
						10.9527
						10.9132
						10.4023
						10.3514
						10.4249
						10.7069
						10.1309
						10.2975
						9.02398
						9.36524
						9.5525
						7.91931
						10.0779
						10.5558
						10.8102
						10.8376
						9.51919
						9.99064
						10.0267
						10.2049
						8.74633
						9.59495
						10.5857
						10.8366
						10.6899
						10.9392
						10.183
						10.3013
						10.3015
						8.57803
						10.9542
						8.10752
						9.45801
						9.32693
						10.0935
						9.73403
						10.9628
						10.5093
						9.89957
						10.1724
						10.4542
						8.88202
						8.97362
						10.8452
						10.6105
						9.30533
						8.47443
						10.522
						9.17176
						10.6566
						8.47427
						8.91954
						10.8324
						10.2333
						10.6094
						9.77458
						10.1402
						10.6442
						9.78316
						10.2754
						10.4023
						10.1695
						10.1869
						9.77272
						10.7209
						10.8132
						10.7303
						10.9656
						10.2973
						9.33637
						9.6863
						10.3098
						9.87216
						8.89646
						10.6238
						9.1072
						10.8632
						10.053
						9.1243
						10.7556
						10.3334
						10.9099
						10.3155
						9.99988
						9.23314
						10.74
						8.60536
						10.8678
						10.6998
						9.31422
						10.7883
						9.47958
						9.9477
						9.05314
						10.1186
						10.6396
						10.5853
						10.1135
						10.5758
						10.5421
						9.16793
						10.6932
						10.6441
						9.79645
						9.52264
						10.4696
						9.44849
						10.4578
						10.0581
						9.44461
						10.8117
						10.0928
						10.6822
						8.11777
						10.4766
						10.1569
						8.14864
						10.8604
						10.0941
						8.39557
						10.8787
						10.3006
						9.67083
						8.88577
						8.54199
						10.4935
						10.4797
						10.9115
						7.72235
						10.9919
						9.56779
						10.4585
						10.9868
						10.9154
						10.0466
						10.0043
						10.196
						10.9398
						10.5456
						10.0647
						9.70605
						10.9248
						10.072
						6.95109
						10.1685
						10.1869
						8.7457
						10.5404
						10.6194
						9.65409
						10.1621
						10.4019
						10.5695
						10.2576
						10.8507
						10.6305
						10.0258
						10.1507
						10.5028
						8.5238
						9.71433
						8.71096
						10.5995
						8.00277
						8.39134
						10.7314
						10.4481
						9.73477
						10.1603
						9.98578
						10.8696
						10.2874
						9.88818
						10.5
						10.7631
						10.6523
						8.02068
						10.4982
						10.7933
						8.67823
						10.6276
						10.9239
						9.38861
						10.2251
						8.95138
						10.0821
						9.42739
						10.8637
						10.528
						10.417
						9.49821
						8.28513
						8.76119
						10.9042
						9.94635
						9.70281
						8.4097
						10.4695
						8.7352
						10.1591
						10.2217
						10.9854
						9.14036
						9.46358
						9.64921
						9.69911
						10.8084
						10.0926
						9.61334
						10.2296
						9.22448
						10.8586
						10.4429
						10.0685
						10.6939
						10.9654
						9.19263
						8.45636
						9.75174
						8.76608
						10.1647
						8.63991
						10.8547
						10.5186
						10.7662
						10.9309
						10.636
						10.0552
						10.8895
						10.1928
						8.891
						10.1053
						9.67565
						9.31858
						10.4542
						9.97727
						10.8976
						9.37655
						10.3437
						10.2139
						9.67194
						9.11425
						10.9951
						8.12694
						9.82529
						8.89739
						9.76792
						10.1116
						10.9325
						10.6685
						9.48144
						10.257
						10.4913
						8.71679
						9.14374
						10.6933
						9.77827
						9.71379
						10.9107
						9.78984
						10.3522
						10.1181
						10.3418
						8.39909
						9.73938
						10.4454
						10.5673
						8.89421
						10.59
						10.9504
						10.1225
						10.7138
						10.2155
						10.4543
						9.168
						9.68035
						10.186
						10.4278
						9.24179
						7.77675
						10.9204
						10.2431
						8.76295
						10.989
						9.71737
						10.738
						10.1491
						8.36703
						10.8993
						10.6332
						8.61654
						9.51625
						9.88219
						10.2894
						10.9969
						9.36764
						8.09699
						10.9418
						9.64923
						8.69837
						9.58601
						9.77625
						10.2102
						10.9718
						9.88122
						10.0057
						8.82749
						10.8236
						10.4282
						9.31088
						10.9347
						9.26517
						10.9392
						8.49324
						9.87676
						8.20091
						10.7947
						10.6757
						9.83733
						9.09608
						10.875
						10.8012
						9.32352
						10.1838
						9.11024
						10.6612
						9.6394
						9.21867
						9.67354
						10.4789
						9.46539
						10.4278
						8.68667
						7.61933
						10.8074
						9.05972
						10.9607
						10.2314
						8.88014
						7.97842
						10.587
						9.48373
						10.4464
						8.66624
						10.3875
						10.5502
						6.95156
						7.6903
						10.3404
						9.42043
						8.82724
						9.95821
						9.66116
						10.391
						9.48564
						10.5184
						10.1728
						10.725
						9.24311
						9.98001
						9.89642
						9.68027
						10.5641
						10.9732
						8.66768
						8.20346
						10.6445
						10.8485
						10.3279
						10.4753
						9.21591
						9.87082
						9.60841
						10.9919
						7.72783
						10.8136
						9.89117
						10.747
						10.8193
						10.9199
						10.3712
						9.81597
						10.4612
						10.1179
						9.8542
						10.6299
						10.7954
						10.3963
						9.90662
						10.4032
						10.6527
						7.61357
						9.45472
						10.6482
						10.6129
						9.67154
						9.92888
						10.0616
						9.23702
						8.14649
						10.2531
						10.6185
						10.6846
						10.0778
						10.8728
						10.3541
						10.75
						10.1752
						10.5807
						10.7878
						8.03227
						9.18993
						10.5652
						10.3351
						7.48687
						9.76558
						10.6942
						10.7802
						9.88405
						10.2244
						10.7489
						9.05881
						8.86829
						8.30023
						10.6282
						10.9383
						10.5408
						10.2892
						10.3305
						10.5119
						9.45633
						10.4762
						9.87482
						9.4962
						9.8725
						10.3957
						10.4637
						10.3235
						10.0783
						9.97596
						9.26167
						10.4691
						9.8963
						9.59759
						10.8496
						10.393
						8.74061
						9.5435
						10.4965
						9.07287
						9.15415
						10.5592
						10.332
						7.60456
						10.6847
						10.6723
						10.7496
						10.4935
						8.22038
						9.47941
						10.7959
						10.6692
						9.8595
						10.2195
						10.6613
						8.69075
						9.42009
						9.62794
						10.5422
						10.3645
						9.76329
						9.82468
						10.5721
						9.96964
						10.1608
						10.4843
						10.6712
						9.5926
						8.7652
						9.85755
						10.389
						9.64877
						9.92792
						7.65697
						10.1903
						9.77007
						9.69184
						9.4483
						10.2639
						10.6217
						10.7353
						10.2068
						10.8047
						10.7356
						10.9859
						10.6591
						10.2883
						10.3823
						9.6211
						10.0667
						10.5897
						9.47982
						10.904
						10.9498
						10.3449
						10.8476
						10.8915
						10.8573
						8.47163
						10.7974
						9.47104
						9.83714
						8.96589
						8.71298
						10.4256
						9.01578
						9.37267
						10.5514
						10.5939
						8.79502
						9.05358
						8.25894
						10.989
						10.2249
						9.35413
						10.3632
						10.4365
						9.91588
						9.71866
						8.94018
						9.87952
						10.3235
						10.7623
						9.89281
						10.491
						10.3767
						10.6221
						7.96413
						10.0269
						9.96701
						8.66992
						10.9799
						10.5524
						10.9153
						10.414
						10.5539
						9.30692
						8.88174
						10.6588
						10.2968
						10.2584
						10.9339
						9.08851
						9.77388
						9.03221
						9.90991
						10.6019
						9.61317
						10.8088
						9.15044
						10.5215
						10.2319
						10.9379
						10.4436
						9.41595
						10.1396
						9.11412
						10.1474
						9.36041
						10.4198
						10.7942
						9.61747
						9.8763
						10.0779
						10.7878
						9.26012
						8.6415
						9.17754
						10.6574
						10.0107
						8.98788
						9.86692
						7.85732
						10.3893
						10.5236
						7.96429
						10.2873
						9.98059
						10.2193
						9.25579
						10.8261
						10.2078
						10.9239
						10.9034
						10.2918
						9.03216
						9.42138
						8.04745
						10.931
						9.8352
						8.67136
						10.2182
						9.4512
						10.6323
						8.10453
						9.72786
						9.90686
						7.17962
						8.22875
						10.9556
						10.2722
						9.64652
						10.9895
						10.1201
						10.4212
						10.1828
						7.96631
						9.95618
						10.5395
						10.3511
						10.7664
						9.68278
						9.03853
						9.88082
						8.43372
						9.52778
						9.69465
						7.56794
						10.6637
						9.00422
						10.6355
						10.2918
						10.6567
						9.28836
						10.3555
						8.16956
						7.49442
						10.3818
						8.91224
						10.4984
						8.86615
						9.45916
						9.99118
						8.69244
						8.16928
						9.55531
						10.1868
						9.59956
						10.0789
						10.8697
						10.7876
						10.9473
						8.42341
						10.2833
						9.75518
						10.414
						10.8624
						10.7528
						10.4575
						10.6436
						8.36274
						10.9684
						9.75861
						10.3565
						8.65978
						10.3282
						10.5657
						8.98893
						9.45918
						9.89024
						10.9459
						10.5801
						10.1876
						10.0501
						10.5429
						10.5557
						9.33834
						10.2237
						9.76256
						10.6511
						10.1835
						9.66259
						9.18485
						9.18989
						10.3267
						10.0079
						9.19763
						10.3592
						10.6046
						9.61813
						10.6402
						8.4913
						9.93431
						8.95625
						8.32729
						10.0783
						8.82714
						9.10618
						10.9657
						8.91041
						7.95084
						9.79662
						8.70891
						10.3996
						10.3623
						9.87185
						8.75997
						9.74583
						10.8419
						9.72732
						10.7928
						9.3631
						10.9031
						10.3379
						10.6464
						10.6915
						10.125
						10.2889
						10.728
						10.2179
						10.3612
						9.02693
						10.0133
						10.6921
						8.73115
						9.98195
						10.1476
						10.1247
						9.50523
						8.77408
						10.1767
						9.92311
						10.7165
						10.9075
						9.17028
						8.41549
						10.3666
						10.9572
						10.1288
						9.65777
						10.8675
						8.80355
						9.56888
						10.0548
						10.3232
						8.9034
						9.24166
						10.5792
						10.1546
						8.27815
						10.52
						9.93811
						10.2452
						9.24796
						8.96419
						10.8844
						10.7128
						10.0973
						9.87488
						8.82499
						9.76018
						10.3505
						10.4228
						10.8215
						8.92792
						9.89229
						10.111
						8.9733
						10.4881
						9.41663
						9.93618
						10.846
						10.4528
						10.4482
						10.3162
						10.2649
						9.33408
						9.91432
						10.0454
						8.50133
						8.27137
						8.7216
						9.12978
						10.6488
						9.58436
						10.5035
						10.6897
						10.0811
						8.50543
						9.83458
						10.084
						10.0939
						9.93393
						9.46351
						10.6093
						10.0972
						10.4784
						9.54277
						10.2339
						9.81116
						10.7955
						10.756
						10.864
						7.87969
						10.8252
						10.7249
						10.8108
						6.52109
						10.7132
						9.02111
						10.8593
						9.57254
						10.0285
						10.1771
						8.75236
						10.5109
						10.9856
						7.79731
						10.7933
						8.19605
						8.64575
						10.524
						10.8445
						10.344
						9.15396
						8.10038
						10.4208
						10.9974
						9.92183
						10.7002
						10.5533
						8.86962
						10.2981
						10.1399
						10.7631
						10.2751
						10.1589
						9.70312
						9.57247
						10.6502
						10.1571
						9.13629
						9.94077
						9.61328
						8.37844
						10.6465
						9.36898
						10.531
						10.8369
						10.8964
						8.38675
						8.22877
						10.7033
						10.425
						9.95535
						10.4225
						8.43883
						10.1509
						10.3492
						10.4931
						10.6222
						10.3362
						10.1194
						9.01922
						10.664
						9.49605
						10.5355
						8.48273
						10.7146
						9.03032
						10.5763
						10.4262
						10.2211
						10.2187
						10.9038
						10.2105
						10.496
						9.21161
						8.49812
						9.67417
						8.57094
						10.1476
						10.8663
						10.9313
						7.31006
						9.38947
						9.57225
						10.6914
						8.83466
						10.606
						9.71585
						9.21869
						8.29935
						9.26878
						7.61616
						9.33814
						10.4222
						9.49543
						9.07318
						10.0509
						9.81136
						10.6861
						10.8304
						9.991
						10.4307
						10.0362
						9.36611
						8.57365
						10.8329
						9.39875
						10.4934
						8.25531
						10.8615
						9.14361
						9.04104
						10.8721
						9.46946
						10.9629
						8.86987
						9.55266
						9.33456
						9.47767
						10.6785
						10.4549
						8.64131
						9.76608
						9.23393
						7.05894
						10.4824
						10.9437
						7.06096
						9.84711
						8.48165
						10.522
						10.4465
						10.619
						9.08611
						10.6469
						9.73953
						10.4294
						9.72816
						10.5474
						9.72676
						10.7236
						8.33279
						10.8199
						10.6808
						9.79152
						9.04173
						9.55874
						10.3304
						10.5527
						9.35447
						10.7629
						8.93937
						10.1536
						10.9662
						10.6962
						10.5712
						10.6763
						8.74959
						9.02232
						10.9347
						10.7321
						10.0526
						9.07808
						9.42782
						9.68063
						9.54462
						10.5742
						10.7354
						10.6832
						10.9654
						10.8177
						10.9613
						10.1655
						10.0972
						9.06594
						10.1764
						10.9431
						8.72665
						9.87532
						10.3545
						9.62922
						9.82085
						10.5787
						10.4664
						8.73018
						10.4028
						8.71635
						9.21072
						10.8066
						8.98929
						9.64712
						9.79637
						10.6848
						8.4106
						9.28448
						10.6083
						10.539
						10.6546
						9.0847
						7.89545
						9.73596
						10.4993
						10.2155
						9.76992
						8.21078
						10.1551
						8.49879
						10.5977
						10.4772
						10.854
						9.4831
						9.64673
						10.8731
						10.2791
						10.4634
						10.2277
						10.3934
						9.67206
						10.5789
						10.6601
						10.8603
						9.71566
						9.3798
						9.96335
						10.0842
						10.5202
						10.4808
						10.0957
						10.6404
						8.09965
						9.83115
						10.0098
						10.3788
						10.7017
						10.5946
						10.5659
						10.6209
						10.4439
						9.54328
						10.2341
						10.8123
						9.01034
						10.7986
						10.9746
						8.58769
						10.7424
						10.8765
						9.67265
						9.23909
						10.8557
						10.8606
						8.21841
						10.7788
						10.8316
						9.43939
						10.8136
						10.724
						10.4358
						10.717
						9.97458
						10.3676
						8.1684
						10.5002
						8.89539
						10.2171
						10.6297
						8.19271
						9.83458
						10.1728
						10.2297
						10.9105
						10.1762
						8.00924
						9.06336
						8.49103
						10.09
						9.45674
						9.61608
						7.49971
						9.91786
						10.231
						9.37301
						10.7978
						10.9754
						8.88857
						9.98403
						10.9117
						10.825
						10.292
						9.29604
						10.378
						9.70544
						9.98997
						9.45289
						10.7098
						9.11216
						9.82092
						9.18016
						8.84058
						10.8535
						10.3164
						10.058
						10.5365
						10.6478
						10.7235
						9.87461
						8.2775
						10.4532
						10.018
						10.2493
						9.8844
						10.7696
						8.74496
						10.6381
						10.3504
						10.7395
						9.85547
						10.8597
						10.8552
						10.0001
						10.8566
						8.54825
						9.9869
						10.2923
						10.9102
						10.0321
						8.35922
						7.63744
						10.0749
						10.4671
						10.8595
						9.58016
						9.34723
						8.18754
						8.27186
						10.6437
						10.1283
						9.39262
						9.90362
						9.81576
						10.0876
						10.5144
						10.1817
						9.49691
						10.7396
						9.71227
						10.6682
						10.4348
						10.5703
						10.9998
						9.73872
						7.53229
						8.89264
						10.7142
						10.1768
						10.0591
						10.8653
						10.9059
						10.045
						9.08137
						10.5371
						9.88535
						10.211
						10.8973
						9.79768
						10.6155
						9.49827
						10.4022
						10.5403
						10.0132
						8.2566
						10.6133
						9.70112
						10.9919
						10.2428
						7.81142
						10.1473
						10.8009
						10.9854
						10.8324
						10.5262
						10.6534
						10.5422
						7.88785
						10.186
						8.81167
						8.83017
						10.0248
						10.4896
						6.93612
						9.84829
						9.27928
						9.80525
						10.3218
						8.58871
						10.3104
						10.5269
						10.2629
						10.3478
						10.6192
						9.80588
						10.3945
						10.6717
						10.5278
						10.1447
						9.8944
						10.625
						10.0212
						10.7043
						9.31278
						10.8165
						8.845
						8.59475
						10.3718
						8.68485
						10.6571
						9.76698
						9.61323
						10.0109
						10.6488
						10.7081
						10.0648
						10.4715
						8.80496
						10.8787
						10.4656
						10.5176
						8.15692
						10.6121
						10.7842
						6.65847
						10.7268
						10.0316
						9.91468
						10.2069
						10.4349
						9.19342
						10.7722
						9.69037
						9.6757
						10.5317
						9.36277
						9.75412
						10.7688
						10.9891
						9.48839
						10.7251
						9.62888
						9.08411
						9.53874
						10.2288
						8.7063
						10.3664
						10.2866
						10.9681
						10.5723
						10.2079
						10.9673
						10.8833
						10.7739
						10.1779
						10.3983
						9.60528
						10.391
						10.8683
						10.2805
						10.7415
						8.62958
						9.42163
						10.1452
						10.8401
						10.6144
						8.64197
						10.6283
						9.48795
						10.5554
						10.4511
						10.3936
						10.7095
						9.78031
						9.49055
						10.5123
						10.5144
						10.8173
						10.4018
						9.44034
						9.91426
						8.86059
						10.9882
						9.37487
						10.8183
						10.5466
						10.8277
						10.1304
						9.90458
						8.79549
						10.617
						10.6465
						8.63547
						10.1396
						10.0271
						10.5421
						8.44974
						10.3654
						9.92173
						8.57941
						8.16098
						10.4775
						9.72524
						10.6272
						9.85758
						9.86038
						9.97892
						10.5132
						8.36425
						10.5083
						10.1054
						10.9614
						10.0214
						10.2595
						10.0617
						10.7003
						10.7298
						9.89233
						10.8742
						9.99057
						10.946
						9.26794
						10.8944
						10.4107
						10.0293
						9.11028
						9.5758
						9.64078
						10.7081
						8.87342
						10.5293
						10.0715
						10.2013
						8.97581
						9.90186
						9.12696
						10.9076
						9.12016
						9.59023
						9.43032
						10.8489
						10.5288
						10.8087
						10.8316
						8.5539
						9.31944
						10.3561
						10.8759
						10.8343
						10.1557
						10.6999
						9.03302
						10.6768
						10.5542
						10.1568
						9.19351
						10.2557
						9.98639
						9.22949
						10.4157
						9.80333
						10.7665
						9.37644
						8.56321
						8.28223
						10.3338
						10.6431
						10.2322
						8.16162
						10.7453
						10.6228
						10.7777
						9.52159
						9.3516
						9.41809
						9.29998
						9.77159
						10.7488
						10.8963
						9.22521
						10.3911
						9.99358
						8.41186
						8.9022
						10.8514
						10.5913
						9.6763
						10.5138
						8.07719
						9.56328
						8.35143
						8.0459
						10.3558
						9.08306
						10.9333
						9.78829
						10.3987
						8.20471
						10.01
						9.96063
						10.341
						10.1096
						10.094
						10.6001
						10.1406
						10.7098
						10.1585
						9.8647
						9.08092
						9.34203
						9.86516
						9.22929
						10.2937
						10.5709
						10.1674
						8.86304
						9.52134
						10.2171
						9.07151
						10.5674
						10.5553
						8.80428
						9.12004
						9.92275
						10.4413
						8.51075
						9.05908
						9.92941
						10.6889
						9.59725
						7.29029
						9.75599
						10.8238
						9.18672
						9.95516
						10.4573
						10.7797
						10.9853
						9.93636
						10.4338
						7.86157
						10.1182
						10.7082
						9.86898
						9.20058
						8.53237
						10.0131
						9.40868
						10.3758
						10.4126
						10.5904
						10.0039
						8.82385
						9.84434
						10.969
						10.5439
						8.21268
						9.49157
						8.38104
						10.9448
						8.96168
						10.3632
						9.99901
						8.95436
						9.85288
						9.39815
						10.6909
						8.48608
						8.98191
						9.26116
						9.28655
						10.5772
						10.9713
						10.2072
						8.70934
						9.37494
						10.4288
						10.0628
						9.61764
						8.38162
						10.1352
						8.41091
						9.71969
						10.3188
						8.14681
						10.55
						10.7081
						9.22008
						10.9647
						8.17051
						10.4374
						9.60989
						10.7459
						7.61388
						10.2048
						9.16106
						10.9947
						10.4143
						9.36301
						8.0569
						9.64912
						10.3613
						10.9371
						10.6806
						10.8289
						9.17874
						8.94815
						10.8203
						10.3594
						10.9455
						10.856
						10.6269
						10.4403
						10.8482
						10.9431
						10.0898
						10.1014
						9.73812
						9.38419
						9.55382
						9.07639
						10.2694
						9.66578
						9.418
						10.5963
						9.459
						10.6938
						9.36903
						9.01636
						10.65
						7.41654
						10.4434
						8.94474
						9.89042
						9.95688
						9.32546
						10.9553
						10.7255
						9.81242
						8.72814
						10.7425
						8.93104
						9.16398
						10.439
						8.36095
						10.6442
						8.03084
						9.88946
						9.67372
						8.13048
						10.403
						10.6397
						9.39077
						10.0565
						8.84426
						10.1816
						10.157
						9.8135
						7.77722
						9.366
						9.92085
						10.1817
						10.6864
						9.76954
						10.9313
						10.7762
						7.81622
						10.5986
						9.04486
						9.798
						10.8181
						10.1488
						9.20057
						10.8434
						10.1733
						10.2286
						10.9027
						10.983
						10.2739
						8.67177
						9.85535
						9.67478
						10.6138
						10.7212
						9.42318
						10.8739
						9.71848
						10.8837
						10.5972
						10.8351
						10.6877
						8.55551
						10.7556
						10.3391
						10.3576
						10.2783
						10.4022
						9.45612
						10.6595
						8.57427
						10.4792
						9.16186
						7.44352
						10.816
						9.53733
						9.85995
						10.5486
						9.16046
						10.3235
						10.9973
						10.6878
						9.46094
						9.48286
						9.89886
						9.54674
						10.713
						9.85406
						10.6807
						9.52627
						9.20309
						10.6272
						10.8797
						10.9012
						10.353
						9.63536
						10.9359
						10.5639
						9.98574
						10.7356
						10.5969
						10.454
						10.8476
						9.9331
						8.55602
						9.60096
						10.4848
						8.63457
						10.0178
						10.2027
						10.529
						9.4018
						9.71248
						10.3791
						10.4613
						8.31895
						9.17327
						9.37462
						9.947
						8.58699
						8.21135
						10.1645
						10.1999
						7.77408
						9.35301
						10.3042
						8.61167
						10.6863
						9.96693
						10.2866
						9.89178
						9.34816
						9.4642
						10.8887
						9.90824
						10.094
						9.91882
						9.00542
						10.6199
						9.42982
						8.44565
						8.58144
						10.3597
						10.3366
						10.6649
						10.1635
						8.287
						10.3528
						10.4415
						10.7129
						10.5778
						9.03612
						10.8028
						9.41102
						9.76089
						10.2489
						10.5388
						9.65854
						10.185
						10.3818
						8.94335
						9.22816
						10.8966
						9.2198
						9.16657
						10.48
						10.4612
						10.3579
						10.9666
						10.1069
						9.99063
						10.4549
						9.74748
						8.66335
						9.38659
						10.927
						8.45049
						10.6031
						10.5107
						8.18435
						8.05694
						10.0142
						9.70263
						10.2454
						10.2409
						10.1349
						9.92381
						9.43977
						10.363
						10.2267
						10.8596
						9.651
						10.0916
						10.2234
						10.6952
						10.5645
						9.58997
						9.04956
						10.4271
						10.1693
						10.0227
						8.75973
						9.87331
						9.92672
						10.5626
						9.90591
						10.8358
						8.82743
						9.24785
						10.3766
						10.5534
						10.9008
						10.9689
						10.9096
						9.44453
						10.5712
						10.6206
						9.40747
						10.1901
						10.4637
						8.76508
						9.64526
						9.90454
						10.0041
						10.9262
						10.8857
						10.0044
						10.5093
						10.6511
						9.87507
						9.56055
						9.87238
						10.1718
						10.1791
						10.531
						10.8742
						9.26828
						10.4366
						10.411
						10.2099
						10.8503
						10.7672
						9.85017
						10.7186
						8.70276
						9.74212
						10.2751
						10.703
						8.03333
						9.45499
						9.18183
						10.0469
						10.7831
						9.46249
						7.56039
						8.7207
						8.81794
						10.8653
						8.86883
						10.0486
						10.5552
						9.18561
						9.77622
						10.623
						9.15686
						10.2246
						10.3224
						9.89425
						10.8222
						9.25735
						9.66305
						10.1924
						7.93645
						10.8155
						10.7908
						9.45606
						8.30066
						10.1835
						9.4948
						10.9516
						10.0818
						9.94291
						8.377
						10.4735
						10.4841
						10.6031
						10.5631
						9.34654
						10.9975
						9.50206
						10.1851
						10.3058
						10.2441
						8.55275
						10.9672
						9.99769
						9.57164
						9.90495
						10.2739
						10.9647
						10.4348
						9.58317
						10.7559
						10.4657
						9.55139
						10.8975
						9.65022
[truncated: 3,001 more rows]

## Sheet: Model 2 - UHZ
			Intermediate calculations			Random sample
Sex	0		g(mu)	0.1738		7.82223		Percentile
BSA	2.2		g(phi)	1.469		8.09739		0	6.08151
			mu	0.543341		8.09361		5	6.89249
			phi	4.34489		9.16918		25	7.90618
						10.1565		50	8.78635
			alpha	2.36076		9.50176		75	9.60848
			beta	1.98413		9.30841		95	10.4313
Submodel	Predictor	Point estimate				8.22467		100	10.968
Mean submodel	Intercept	-3.201				7.42153
	BSA	1.534				9.20791
	Sex	0.452				10.4903
	BSA and Sex interaction	0				8.46014
Precision submodel	Intercept	1.469				6.16606
	BSA	0				9.34423
	Sex	0				9.03176
	BSA and Sex interaction	0				9.53567
						7.61798
						10.0187
						9.14569
						8.77749
						9.17206
						10.3436
						10.0962
						9.1259
						9.27304
						8.78554
						7.95699
						9.11955
						7.82796
						9.11735
						8.2208
						7.7464
						8.57533
						8.95503
						6.69255
						7.38425
						9.7634
						7.21664
						8.47132
						7.71831
						8.45539
						7.57526
						10.3529
						10.0503
						8.94518
						9.57943
						9.39008
						7.36332
						9.33455
						9.02481
						10.6787
						8.03988
						8.22258
						8.34437
						7.55761
						10.7567
						8.21629
						9.49756
						7.3358
						8.80142
						9.22438
						7.16922
						9.819
						9.02812
						9.4037
						8.90092
						8.13449
						7.24064
						7.18138
						9.002
						10.1452
						9.40912
						8.65127
						7.91644
						9.74303
						7.79611
						6.85191
						6.77394
						6.7889
						7.88363
						9.20612
						9.95025
						7.11205
						10.2018
						9.21562
						8.32476
						7.70308
						10.0915
						10.5833
						8.93964
						9.42505
						10.6443
						9.6636
						6.44188
						8.87261
						7.41874
						7.65109
						8.76269
						9.26279
						8.38695
						8.56354
						7.064
						9.32242
						9.928
						9.64255
						8.76876
						9.29556
						6.86098
						9.12592
						9.29359
						6.5426
						8.9501
						8.72204
						7.28176
						9.6587
						7.81597
						9.59675
						10.5824
						9.14371
						10.1777
						9.37887
						10.6216
						7.30434
						7.44699
						9.58756
						10.4848
						8.46644
						8.81799
						7.11038
						9.82753
						7.95689
						8.32512
						9.50185
						10.6002
						8.17856
						8.67584
						7.17639
						8.07694
						9.6035
						9.6456
						6.58418
						7.35899
						10.0528
						9.1795
						8.54367
						9.42883
						8.40746
						9.78039
						10.6092
						8.50066
						8.91727
						10.3476
						9.83507
						8.37941
						9.42399
						8.86455
						7.63611
						7.38553
						10.3423
						7.77391
						7.55991
						8.67296
						10.0886
						8.77332
						6.58045
						10.005
						7.22014
						8.75505
						8.57499
						8.73404
						7.2746
						9.29539
						8.21097
						9.07348
						9.91527
						9.28094
						9.93558
						9.4821
						10.243
						10.0602
						8.39791
						10.5275
						10.1176
						8.72114
						9.39678
						9.87802
						9.96294
						9.98105
						7.95179
						7.86823
						9.71995
						8.73317
						7.14841
						8.85409
						7.8776
						8.63696
						9.61898
						10.1067
						7.17922
						10.6965
						8.77461
						8.18847
						8.9699
						6.46287
						10.328
						7.58836
						9.07302
						8.7226
						8.42872
						7.28472
						8.15756
						9.69237
						7.74269
						7.51153
						8.12777
						9.14461
						8.12701
						9.15816
						9.55691
						9.39756
						9.6609
						10.1346
						8.24517
						8.56046
						9.28828
						8.03543
						9.60052
						9.5395
						10.0301
						8.63122
						8.0504
						10.3743
						8.67432
						7.58524
						9.63376
						10.11
						9.13385
						8.07776
						9.50509
						8.89161
						8.53868
						9.31194
						10.2574
						8.30312
						10.1158
						8.32559
						7.32962
						8.34174
						9.73849
						9.1393
						9.5949
						9.29626
						8.05085
						8.90732
						9.31897
						7.87102
						9.94475
						9.47307
						9.44451
						10.0703
						10.2892
						7.92759
						9.62629
						8.73007
						7.07185
						7.99006
						8.87196
						7.72842
						9.40308
						8.96875
						6.74578
						8.65307
						7.10085
						8.74579
						6.79733
						8.5675
						7.47026
						7.11032
						10.5401
						8.70603
						7.52354
						7.5543
						10.6603
						7.45986
						7.06211
						10.5594
						7.83
						8.2504
						8.41089
						7.86363
						8.90489
						7.17943
						7.92869
						7.77377
						10.8452
						7.85944
						9.61383
						9.94049
						9.51904
						8.26324
						9.15993
						7.88717
						9.49839
						10.0104
						8.84124
						10.885
						10.6883
						7.53718
						9.65784
						8.65104
						9.8589
						9.64327
						7.94741
						7.84204
						8.12037
						8.78842
						8.74637
						9.55337
						9.76444
						9.18386
						9.82419
						8.16022
						6.28607
						10.7462
						8.72733
						7.47227
						7.65913
						9.02499
						10.555
						9.01708
						9.40653
						7.08795
						9.87998
						7.50467
						9.12339
						9.73246
						10.2967
						6.76992
						8.77706
						9.52896
						9.96749
						9.08636
						8.77183
						6.98526
						9.57657
						7.66989
						8.40211
						9.64205
						7.22211
						10.1132
						9.38311
						8.56639
						9.213
						8.31554
						9.52047
						10.0095
						10.0798
						8.80287
						7.10444
						8.14469
						6.8662
						9.57781
						7.91982
						9.22406
						10.2507
						7.17134
						8.53187
						8.27977
						10.2234
						8.16097
						9.97047
						10.4472
						6.94716
						8.24589
						7.80089
						9.29375
						8.79671
						10.107
						8.14594
						7.45043
						8.03183
						9.31536
						8.24436
						8.28394
						9.24919
						9.83063
						8.51152
						10.0285
						8.25281
						10.4117
						10.7743
						8.00318
						9.18469
						7.98882
						9.88438
						9.04249
						9.79288
						9.51765
						9.4896
						8.17612
						8.73202
						7.62846
						7.2812
						7.69891
						8.40064
						8.29426
						7.34982
						7.86092
						9.64774
						9.23627
						9.55401
						8.78251
						8.03985
						9.38973
						9.19947
						8.2961
						8.70036
						10.4762
						10.0543
						7.91365
						7.21694
						6.74715
						8.59999
						6.80084
						9.54687
						8.75237
						10.4031
						9.72163
						7.83546
						6.51608
						10.3439
						9.17259
						7.24074
						8.69215
						7.3386
						7.69043
						8.68058
						9.78311
						6.50045
						7.46684
						9.08205
						7.67038
						10.3234
						8.53697
						9.55595
						7.32794
						9.53893
						9.32202
						8.53696
						8.50472
						9.73734
						8.98109
						8.92391
						8.319
						8.95573
						10.0795
						9.64892
						8.68171
						10.3827
						7.89589
						9.28124
						9.51533
						9.55632
						7.02731
						6.69261
						7.47292
						8.7961
						8.23662
						7.84709
						8.38619
						9.36596
						9.67293
						7.8264
						8.94616
						9.11341
						6.79446
						9.96132
						7.95138
						8.27686
						7.99205
						9.72503
						9.31242
						10.0383
						9.23117
						9.7701
						8.74662
						6.367
						10.5204
						8.24847
						7.51334
						8.09156
						7.46439
						7.85012
						9.91133
						7.21115
						7.44583
						9.43955
						9.4586
						8.52871
						8.76066
						8.71898
						9.85672
						10.3613
						9.50189
						9.19542
						9.31896
						7.8356
						7.57254
						10.847
						6.34371
						7.17329
						8.73898
						9.00365
						7.22105
						9.61929
						9.78744
						8.14265
						7.28439
						8.11946
						9.70258
						7.03165
						10.4169
						8.11445
						9.44993
						9.20605
						9.52947
						8.75402
						10.155
						8.92969
						6.77726
						8.11006
						9.26991
						7.96209
						7.1809
						9.40596
						6.6883
						9.3324
						7.98508
						9.7892
						10.429
						8.52143
						9.89124
						8.47844
						7.59084
						7.98988
						7.11964
						9.45409
						9.5105
						9.78738
						8.51896
						9.13616
						6.91163
						8.8956
						7.91795
						10.0595
						8.75467
						9.44566
						6.99921
						7.85118
						9.82369
						9.32198
						9.41563
						8.81531
						9.32181
						10.1324
						7.99076
						8.84359
						7.66733
						9.09873
						9.8253
						9.50759
						8.35701
						9.04869
						7.76151
						9.85805
						10.2229
						6.36569
						10.3799
						9.44252
						10.483
						10.1189
						9.91383
						7.11841
						9.46833
						6.67144
						10.1596
						8.29901
						7.90077
						10.5716
						8.04105
						7.17308
						9.7726
						8.90548
						9.79613
						8.54167
						9.12545
						9.36243
						9.05972
						8.55671
						8.32807
						9.76212
						10.5048
						9.71951
						7.94921
						7.34652
						10.369
						7.61513
						10.1662
						8.51227
						7.31994
						7.66289
						9.43942
						7.70367
						10.0135
						10.043
						9.12593
						8.91866
						10.4969
						10.3611
						9.58167
						7.24581
						8.72646
						7.80049
						7.99442
						9.62582
						7.35236
						8.21605
						10.609
						8.7794
						8.67723
						9.39833
						8.90292
						10.6369
						9.02748
						7.67474
						8.14976
						8.48727
						7.82743
						9.68708
						7.1194
						9.96089
						9.07667
						6.29464
						7.56495
						10.1132
						7.48279
						8.5621
						10.0933
						8.92487
						6.8926
						6.91882
						8.54324
						7.04372
						7.95072
						7.92999
						10.4758
						7.52017
						9.25359
						7.67431
						7.15831
						8.63974
						8.638
						7.05181
						7.62648
						7.63838
						9.47576
						7.64643
						9.67957
						7.95018
						10.087
						7.14293
						7.63503
						8.88175
						7.27539
						7.72418
						9.32254
						7.165
						8.34274
						8.41716
						9.36153
						10.0097
						7.98234
						7.37153
						8.55729
						9.87547
						7.59983
						6.60659
						7.85977
						8.07891
						10.1315
						7.75204
						7.55882
						8.58244
						7.54239
						8.63003
						7.51159
						8.12073
						9.05272
						7.04838
						8.60363
						8.96338
						8.77793
						10.7495
						7.89008
						6.37699
						10.1377
						7.89926
						9.58846
						9.75761
						10.1611
						8.79785
						9.59678
						7.9956
						6.53774
						8.04981
						7.84356
						9.41488
						8.89844
						9.2993
						6.81379
						8.99651
						9.61438
						9.75739
						9.32179
						9.81847
						8.50466
						9.01336
						8.3762
						9.11034
						9.02512
						7.15658
						7.1663
						9.95029
						7.32279
						9.87084
						9.51841
						8.14028
						6.3017
						7.28163
						8.57685
						8.2367
						9.1478
						9.05906
						9.10838
						8.66233
						9.05981
						7.37881
						9.56252
						10.3126
						9.20769
						8.13009
						7.17698
						8.08535
						9.13436
						8.54147
						7.33529
						10.8667
						9.52851
						8.15923
						10.6875
						8.12238
						9.23629
						8.49834
						8.29337
						8.38042
						10.5252
						8.46754
						8.60406
						8.84359
						9.39153
						9.515
						8.37336
						10.2497
						8.11707
						6.59494
						7.03508
						7.14289
						7.03428
						10.3855
						7.46833
						8.00818
						7.77729
						9.25119
						7.01246
						9.82379
						9.60803
						9.20108
						10.2226
						8.52974
						9.09234
						9.01104
						9.59171
						8.36526
						9.51674
						9.40167
						8.1251
						8.35402
						8.82105
						9.26317
						9.06328
						9.62274
						7.64174
						10.0007
						6.66429
						9.61717
						8.90201
						7.39468
						7.30432
						7.44273
						8.45323
						10.4405
						8.0881
						6.79155
						8.04319
						7.73771
						8.62162
						8.64457
						9.15769
						7.84203
						8.15875
						9.20708
						8.33146
						7.90992
						7.9259
						10.1345
						9.63192
						8.0701
						9.63757
						8.66088
						9.88769
						9.76583
						8.04873
						8.38124
						9.67525
						7.61963
						9.26695
						7.96203
						9.54529
						10.2898
						7.1456
						6.57979
						8.68125
						7.03463
						9.05456
						9.86326
						7.74201
						8.7466
						7.68833
						7.23192
						8.03858
						7.72061
						10.3698
						7.81397
						6.47249
						8.81107
						8.86923
						8.06638
						10.0762
						10.5226
						10.8418
						9.26727
						7.59744
						7.09878
						7.20769
						9.63197
						8.47243
						7.25686
						8.23745
						10.11
						7.3442
						8.74007
						8.00224
						7.32526
						10.0064
						9.33533
						7.32013
						10.569
						9.32113
						8.33573
						9.69642
						8.01735
						9.30563
						10.1655
						8.17829
						9.92886
						9.94276
						10.5067
						9.69562
						8.39572
						9.62949
						9.59519
						8.78137
						9.80954
						7.69856
						9.49221
						8.54745
						9.01928
						10.0518
						10.261
						7.98093
						8.81878
						9.98074
						10.7769
						7.4798
						9.72544
						7.21352
						10.4386
						10.4174
						7.88511
						10.1363
						9.86039
						9.75467
						9.84735
						9.54791
						8.50172
						9.49947
						10.5061
						7.52063
						9.39312
						9.44791
						8.09683
						8.51696
						10.4413
						7.81077
						6.53494
						9.57073
						9.42627
						9.10885
						8.14787
						9.98256
						7.41632
						7.74424
						10.8026
						8.41372
						8.75549
						7.76939
						8.31684
						8.02081
						10.2089
						9.66163
						9.27783
						8.25154
						7.83019
						10.1512
						7.71328
						9.18769
						10.1258
						8.01678
						6.66888
						8.96482
						8.77736
						8.63868
						8.46277
						9.2508
						8.92335
						7.68209
						6.87988
						8.60981
						10.3685
						9.00038
						9.44823
						7.14744
						7.19038
						8.96117
						8.25012
						7.4439
						10.096
						7.89393
						8.91664
						7.40432
						9.84707
						9.61066
						6.99444
						10.3742
						7.51837
						7.66643
						9.88848
						7.73914
						9.10426
						10.1212
						7.97377
						10.1002
						10.2661
						9.52578
						8.65331
						8.33313
						6.91865
						10.8372
						9.96173
						7.53979
						10.428
						6.9585
						8.15441
						10.1058
						8.67578
						8.661
						6.64956
						6.66617
						9.45487
						9.71965
						9.58598
						7.87427
						9.87701
						9.96054
						10.968
						9.22791
						8.57153
						7.90349
						9.52028
						6.73657
						9.40896
						10.6169
						8.55325
						10.0118
						8.46542
						7.9949
						7.04295
						8.24701
						8.24102
						8.16819
						8.48145
						8.96742
						8.24375
						8.50666
						7.42123
						8.96045
						8.14154
						10.1689
						8.29547
						7.40762
						9.01487
						9.63408
						7.88128
						9.44102
						9.6968
						8.9318
						10.3592
						7.08326
						9.80274
						7.01652
						7.37294
						10.3138
						8.31204
						9.72536
						7.18206
						9.22306
						8.68607
						8.48788
						10.6208
						7.14382
						8.57953
						7.79046
						8.80774
						8.51599
						9.54574
						7.87622
						8.82411
						10.6504
						8.33957
						10.8637
						9.16367
						7.25169
						7.77998
						8.48906
						9.13714
						8.70531
						10.6574
						9.9681
						7.74742
						9.24283
						9.48272
						9.45073
						8.44103
						9.1514
						6.85715
						8.58932
						7.90133
						10.128
						9.18451
						10.3593
						10.0278
						8.00765
						6.98123
						10.2585
						6.31528
						10.7832
						8.84816
						9.38986
						9.73872
						7.13245
						9.46282
						6.79655
						9.39365
						8.32328
						7.93453
						8.52995
						10.0994
						7.53981
						6.39062
						6.95307
						8.93923
						8.77659
						8.40034
						8.55981
						8.49651
						8.95891
						8.46891
						7.55905
						10.0163
						9.35295
						8.80268
						7.65947
						10.0674
						8.27997
						8.95071
						7.32681
						9.7941
						10.0608
						10.1787
						7.62913
						9.2767
						9.28714
						10.6497
						8.50644
						9.19619
						7.11561
						9.80186
						10.1495
						9.77019
						7.58337
						8.67774
						6.83111
						8.66217
						8.20625
						9.61955
						9.35369
						7.90626
						6.39133
						9.33302
						7.10829
						9.38333
						7.50642
						7.40389
						10.7545
						7.73502
						10.603
						9.62159
						7.13986
						7.4757
						8.04288
						10.0063
						8.20445
						8.44026
						10.2717
						9.01382
						10.5138
						7.64534
						10.7891
						10.1283
						10.2235
						8.80166
						9.18182
						8.31093
						10.1115
						7.90976
						8.95746
						10.5006
						7.14327
						6.68457
						7.37433
						8.15176
						8.24824
						9.44435
						10.0298
						9.2054
						8.0643
						9.82261
						9.2323
						8.89287
						8.58075
						10.4738
						8.52388
						9.34789
						6.36889
						9.33224
						10.0183
						8.92883
						7.06716
						9.64693
						9.92341
						7.82168
						8.85211
						9.07811
						7.73483
						10.0515
						9.38879
						8.00271
						8.2583
						9.12795
						6.87911
						7.70831
						7.84863
						8.17471
						7.77337
						10.6047
						6.79801
						7.33029
						9.64548
						9.1794
						7.78453
						9.07948
						8.43989
						9.38672
						7.39093
						9.95451
						7.49603
						7.65952
						9.17436
						9.18746
						7.89641
						10.0281
						8.92545
						8.76101
						8.18724
						7.272
						7.94577
						9.18701
						7.90002
						9.00247
						7.43297
						7.28623
						9.05941
						6.826
						7.61714
						9.19017
						10.6879
						7.48996
						8.64245
						7.70439
						7.89813
						7.43775
						9.0653
						7.4982
						9.17859
						7.25968
						9.73535
						8.22352
						10.4919
						8.43419
						10.5752
						8.65471
						8.30665
						8.27992
						7.60452
						8.42204
						7.76302
						10.2293
						7.90717
						9.46918
						7.47005
						9.20559
						8.54364
						7.37203
						10.7419
						6.56814
						7.25632
						6.87441
						7.81286
						7.28152
						8.28435
						8.33
						9.80895
						8.25027
						7.01764
						6.14513
						8.78274
						9.48466
						8.83115
						9.84346
						7.9305
						10.5406
						8.66486
						8.88071
						9.01798
						10.2807
						9.14557
						9.33815
						8.03952
						8.29038
						9.29165
						8.03461
						8.75072
						8.90701
						6.8055
						8.27595
						8.2312
						8.71535
						9.89867
						9.90265
						9.88251
						7.90194
						6.90319
						8.12979
						9.59869
						10.0795
						10.1162
						8.80318
						8.30454
						8.60693
						9.09094
						9.96457
						10.0422
						8.68582
						7.88377
						8.53994
						8.5882
						9.32778
						9.0732
						7.34307
						9.31752
						9.31771
						9.70887
						8.91895
						9.94784
						8.7315
						7.02217
						10.2971
						10.6073
						9.50314
						10.019
						7.80055
						8.38631
						7.60138
						7.22564
						9.33701
						9.83559
						8.2159
						9.38259
						9.95062
						9.40484
						9.00563
						10.1211
						9.92704
						9.82208
						8.86782
						9.75234
						7.14913
						9.88744
						9.51284
						8.73769
						7.12831
						7.47979
						8.11168
						8.50908
						8.29731
						6.62942
						8.98382
						10.2701
						7.5694
						7.20592
						7.88667
						7.34229
						8.61563
						9.73095
						8.61456
						8.40463
						8.40912
						9.50847
						7.09525
						8.34217
						6.85092
						10.8246
						9.16057
						10.7088
						8.37693
						9.65433
						9.8262
						8.74784
						7.82623
						9.4481
						9.05686
						9.42564
						9.66575
						8.7945
						9.09226
						9.26638
						10.1739
						6.8447
						10.4882
						8.25584
						8.44687
						9.01606
						7.65401
						10.4089
						10.0009
						8.04357
						8.33816
						9.06838
						9.84916
						6.46949
						6.9331
						8.33385
						8.1103
						6.39212
						7.49499
						10.3745
						10.3917
						8.62643
						6.36937
						9.13314
						8.90204
						6.73694
						9.06057
						8.42304
						8.18391
						9.36764
						10.1418
						7.06443
						9.67882
						7.2126
						10.6858
						7.94003
						7.65617
						9.01295
						10.053
						8.55948
						8.69125
						7.93361
						8.14289
						6.87118
						9.92435
						9.86686
						8.73868
						9.54746
						8.45436
						10.2927
						9.71664
						7.69628
						8.83645
						7.77365
						7.17424
						9.31035
						7.09674
						7.09284
						10.0523
						7.03452
						7.39547
						10.7474
						9.88539
						10.1239
						9.84558
						9.19943
						7.32521
						8.44436
						7.57179
						8.32241
						9.0535
						9.77785
						9.32991
						9.66679
						8.94441
						10.478
						7.9642
						7.59178
						7.69902
						7.81277
						9.49347
						6.26576
						8.6676
						6.95924
						7.55366
						8.63852
						8.89012
						8.20223
						7.78743
						10.0164
						9.84722
						7.20899
						7.23562
						9.28768
						9.99005
						8.76197
						7.52378
						8.53584
						8.41445
						8.7124
						10.2936
						8.54577
						8.8464
						8.28676
						10.5198
						6.95502
						7.68172
						7.9471
						7.6137
						9.51601
						7.00409
						7.99754
						10.0052
						9.58171
						6.82587
						8.82392
						7.69318
						9.4732
						8.32692
						9.22253
						9.8108
						6.7135
						8.81759
						8.03024
						8.50923
						8.04214
						7.88381
						8.78281
						7.95324
						8.00812
						9.5989
						8.55014
						7.61606
						9.38367
						10.3801
						9.95648
						9.34683
						7.80824
						8.79038
						8.8508
						7.98351
						9.77435
						10.1902
						9.77677
						7.91591
						10.1392
						8.67914
						7.86474
						9.33586
						8.7595
						8.61679
						7.31383
						8.70979
						7.07856
						7.55713
						6.91618
						8.70923
						7.57043
						7.99453
						9.5018
						9.86048
						8.81617
						7.59899
						8.97165
						8.8258
						10.853
						9.99571
						8.20892
						9.50379
						9.06997
						9.83192
						7.24197
						9.12979
						10.0581
						7.90392
						8.57501
						10.0908
						7.03911
						7.55137
						9.8426
						7.95542
						7.34793
						9.59866
						8.23619
						8.86317
						9.10726
						8.22406
						8.86503
						9.71935
						9.09614
						8.99303
						8.11246
						8.32376
						8.93042
						9.5649
						8.65452
						9.47652
						9.17169
						8.72378
						9.48191
						6.2118
						9.4792
						10.3634
						7.48178
						9.28473
						9.40352
						7.37632
						8.29584
						9.19351
						7.14476
						9.563
						6.5492
						9.22215
						8.514
						10.6304
						7.45456
						6.76045
						8.1854
						9.72662
						7.3074
						9.13354
						8.62115
						7.8554
						9.25874
						9.39735
						10.0038
						9.42793
						10.206
						10.8323
						8.70723
						9.83409
						9.97469
						9.48116
						8.59836
						9.86418
						8.50439
						10.2179
						9.9316
						9.46754
						6.87566
						8.80981
						9.56843
						7.38357
						8.41173
						7.40569
						10.4734
						9.76851
						9.89258
						10.102
						8.16677
						8.86689
						9.96752
						9.48459
						9.44437
						8.83929
						9.39521
						9.91812
						7.45242
						9.51012
						7.01751
						10.7408
						10.4689
						9.2068
						9.17758
						7.19848
						9.48772
						8.63807
						7.52237
						9.78145
						9.47132
						8.48708
						8.88354
						10.1825
						9.82904
						8.67018
						10.289
						9.22056
						7.78396
						10.3864
						10.1909
						7.3355
						8.19161
						10.5657
						8.62493
						10.5894
						9.8379
						6.25801
						10.1343
						8.6462
						6.31159
						8.91339
						8.33317
						9.80532
						7.26979
						8.50425
						9.8611
						8.90749
						9.28928
						9.71159
						9.99788
						7.55266
						8.11262
						9.2248
						9.69436
						9.90907
						10.0181
						10.1195
						7.01558
						9.30746
						9.23689
						9.60683
						7.92963
						7.01479
						6.58924
						9.92198
						7.90746
						8.79763
						9.52366
						9.64526
						8.2217
						8.13556
						10.1603
						9.54269
						9.21806
						8.7494
						9.04928
						10.631
						8.81589
						10.4684
						7.98987
						6.38363
						6.62526
						7.89357
						9.30422
						9.04904
						9.3446
						10.1001
						8.15029
						8.38733
						7.72519
						8.10143
						7.96588
						7.59658
						9.37687
						10.6781
						9.77122
						9.35121
						7.72408
						8.61715
						8.7638
						9.42759
						9.35698
						8.67947
						9.38902
						9.71588
						9.28836
						9.25879
						10.0759
						9.94653
						8.59801
						7.60639
						8.60103
						7.41946
						7.04697
						10.2881
						8.72565
						8.18727
						9.18523
						9.06607
						8.84594
						8.23056
						8.66867
						7.58714
						9.02575
						9.25579
						9.34748
						8.52044
						7.30834
						10.3825
						9.07616
						7.72097
						9.35437
						9.29881
						7.66368
						10.3024
						9.85355
						8.96928
						7.00643
						10.798
						8.814
						7.91127
						8.78665
						9.75638
						9.16786
						7.94513
						9.8297
						7.32166
						8.45106
						9.12677
						7.85022
						10.1913
						8.21596
						6.47873
						6.3007
						7.24431
						10.3647
						10.3126
						6.74174
						10.226
						9.33865
						7.53033
						8.65892
						8.99426
						9.74535
						7.65894
						6.31934
						8.10309
						7.62161
						7.73309
						9.56811
						10.6443
						9.18419
						10.5028
						8.0135
						9.72255
						8.25155
						8.86449
						8.30795
						7.57626
						8.09306
						9.23784
						7.6547
						8.49691
						8.25684
						8.50099
						8.01548
						10.047
						6.31914
						9.41414
						9.37504
						9.36523
						9.98613
						10.0631
						9.40602
						8.73777
						9.11414
						10.2355
						7.83732
						8.18254
						7.35766
						8.46713
						10.9514
						8.90233
						7.68708
						6.73378
						8.80951
						9.30451
						8.25747
						9.23777
						8.84731
						8.04789
						10.2058
						10.0126
						8.90995
						9.68658
						9.85872
						10.0858
						9.39628
						10.1487
						8.39794
						8.37026
						8.69124
						8.011
						7.29743
						8.7228
						10.5741
						8.71745
						9.68424
						7.81115
						9.39522
						9.99878
						8.34581
						7.30401
						8.4152
						8.21807
						6.78043
						8.42566
						6.85561
						8.35416
						9.387
						8.39569
						9.64325
						10.3002
						8.47353
						7.97473
						10.0554
						9.38136
						7.13149
						8.33576
						7.98661
						9.21682
						9.93853
						7.64541
						8.84191
						7.22099
						8.40463
						8.30189
						8.89816
						7.19647
						7.84021
						7.51255
						8.55196
						9.44794
						6.56498
						8.30378
						7.48979
						8.80956
						9.5304
						9.19894
						8.89156
						6.96947
						7.48267
						8.58554
						9.0295
						8.00646
						8.45331
						8.64467
						10.0635
						8.93447
						8.63302
						7.42516
						7.12385
						7.40587
						8.75291
						7.63162
						6.92888
						8.30392
						8.59563
						9.35998
						10.6251
						9.85134
						7.43863
						8.45856
						8.54049
						9.76257
						8.59602
						9.55536
						7.01224
						9.33402
						9.04359
						8.17227
						8.93708
						8.84114
						7.78327
						10.1925
						9.46541
						8.30481
						9.47233
						8.21384
						10.3246
						9.04475
						8.25883
						10.1917
						7.51265
						7.58336
						8.64389
						8.96945
						10.2284
						9.03603
						9.30415
						9.21352
						8.06057
						10.3207
						8.24091
						10.1098
						9.00225
						6.94331
						7.27608
						8.43257
						8.36896
						8.21559
						10.394
						7.21211
						9.7195
						7.66111
						9.69706
						8.67571
						7.77751
						9.9094
						9.4907
						7.15656
						9.94921
						8.39028
						7.93277
						8.51034
						6.56726
						8.29309
						10.1749
						9.15779
						8.59192
						9.22546
						8.95875
						7.57619
						8.35467
						8.0598
						9.40917
						9.65411
						9.80569
						10.7069
						7.67032
						8.06155
						8.48511
						9.49569
[truncated: 3,001 more rows]
